# Supplementary material for: 10,11,12,13-Tetrahydro-4,5,9,14-tetra­azadibenz[a,c]anthracene–benzene-1,4-dicarboxylic acid (2/1)
Source: Acta Crystallogr Sect E Struct Rep Online. 2008 Sep 6;64(Pt 10):o1877. doi: 10.1107/S1600536808027785 (PMC2959302; doi:10.1107/S1600536808027785)
Supplement: Supplementary file 1 [file e-64-o1877-sup1.cif]

##############################################################################
###                                                                        ###
###        Electronic paper (Acta Crystallographica Section E)             ###
###                                                                        ###
##############################################################################
#                                                                            #
# This CIF contains the data in a paper accepted for publication in Acta     #
# Crystallographica Section E. It conforms to the requirements of Notes      #
# for Authors for Section E, and has been peer reviewed under the auspices   #
# of the IUCr Commission on Journals.                                        #
#                                                                            #
# Full details of the Crystallographic Information File format               #
# are given in the paper "The Crystallographic Information File (CIF):       #
# a New Standard Archive File for Crystallography" by S. R. Hall, F. H.      #
# Allen and I. D. Brown [Acta Cryst. (1991), A47, 655-685].                  #
#                                                                            #
# The current version of the core CIF dictionary is obtainable from          #
# ftp://ftp.iucr.org/pub/cif_core.dic. The current version number is 2.4.    #
#                                                                            #
# Software is freely available for graphical display of the structure(s) in  #
# this CIF.  For information consult the CIF home page http://www.iucr.org/  #
# cif/home.html                                                              #
#                                                                            #
# This file may be used for bona fide research purposes within the           #
# scientific community so long as proper attribution is given to the journal # 
# article from which it was obtained.                                        #
#                                                                            #
##############################################################################
                                             
data_global
_audit_creation_method     'SHELXL97'
_journal_date_recd_electronic     2008-08-29
_journal_date_accepted     2008-08-29
_journal_name_full     'Acta Crystallographica, Section E'
_journal_year     2008
_journal_volume     64
_journal_issue     10
_journal_page_first     o1877
_journal_page_last     o1877
_journal_paper_category     QO
_journal_coeditor_code     HB2788
_publ_contact_author_name     'Guang-Bo Che'
_publ_contact_author_address
;
Department of Chemistry, Jilin Normal University,
Siping 136000, People's Republic of China
;
_publ_contact_author_email     guangbochejl@yahoo.com
_publ_contact_author_fax     ?
_publ_contact_author_phone     ?
_publ_section_title
;\
10,11,12,13-Tetrahydro-4,5,9,14-tetraazadibenz[<i>a</i>,<i>c</i>]anthracene--\
benzene-1,4-dicarboxylic acid (2/1)
;
loop_
    _publ_author_name
    _publ_author_address
    'Chun-Bo Liu'
;
Department of Chemistry, Jilin Normal University,
Siping 136000, People's Republic of China
;
    'Jian Wang'
;
Department of Chemistry, Jilin Normal University,
Siping 136000, People's Republic of China
;
    'Xiu-Ying Li'
;
Department of Chemistry, Jilin Normal University,
Siping 136000, People's Republic of China
;
    'Guang-Bo Che'
;
Department of Chemistry, Jilin Normal University,
Siping 136000, People's Republic of China
;
    'Yang Liu'
;
Department of Chemistry, Jilin Normal University,
Siping 136000, People's Republic of China
;
data_I
_audit_creation_method     SHELXL97
_chemical_name_systematic
;
10,11,12,13-Tetrahydro-4,5,9,14-tetraazadibenz[<i>a</i>,<i>c</i>]anthracene--
benzene-1,4-dicarboxylic acid (2/1)
;
_chemical_name_common     ?
_chemical_formula_moiety     '2C18 H14 N4 , C8 H6 O4'
_chemical_formula_sum     'C44 H34 N8 O4'
_chemical_formula_iupac     '2C18 H14 N4 , C8 H6 O4'
_chemical_formula_weight     738.80
_chemical_melting_point     ?
_symmetry_cell_setting     triclinic
_symmetry_space_group_name_H-M     'P -1'
_symmetry_space_group_name_Hall     '-P 1'
loop_
    _symmetry_equiv_pos_as_xyz
    'x, y, z'
    '-x, -y, -z'
_cell_length_a     7.266(4)
_cell_length_b     9.917(5)
_cell_length_c     13.564(9)
_cell_angle_alpha     101.469(9)
_cell_angle_beta     97.429(9)
_cell_angle_gamma     109.697(6)
_cell_volume     881.2(9)
_cell_formula_units_Z     1
_cell_measurement_reflns_used     2386
_cell_measurement_theta_min     2.26
_cell_measurement_theta_max     26.04
_cell_measurement_temperature     292(2)
_exptl_crystal_description     block
_exptl_crystal_colour     colorless
_exptl_crystal_size_max     0.32
_exptl_crystal_size_mid     0.21
_exptl_crystal_size_min     0.08
_exptl_crystal_density_diffrn     1.392
_exptl_crystal_density_meas     ?
_exptl_crystal_density_method     'not measured'
_exptl_crystal_F_000     386
_exptl_absorpt_coefficient_mu     0.092
_exptl_absorpt_correction_type     multi-scan
_exptl_absorpt_process_details     '(SADABS; Bruker, 2002)'
_exptl_absorpt_correction_T_min     0.978
_exptl_absorpt_correction_T_max     0.992
_exptl_special_details
;
;
_diffrn_ambient_temperature     292(2)
_diffrn_radiation_type     MoK\a
_diffrn_radiation_wavelength     0.71073
_diffrn_radiation_source     'fine-focus sealed tube'
_diffrn_radiation_monochromator     graphite
_diffrn_measurement_device_type     'Bruker SMART CCD'
_diffrn_measurement_method     \w
_diffrn_detector_area_resol_mean     ?
_diffrn_reflns_number     7636
_diffrn_reflns_av_R_equivalents     0.0468
_diffrn_reflns_av_sigmaI/netI     0.0815
_diffrn_reflns_theta_min     2.26
_diffrn_reflns_theta_max     26.05
_diffrn_reflns_theta_full     26.05
_diffrn_measured_fraction_theta_max     0.993
_diffrn_measured_fraction_theta_full     0.993
_diffrn_reflns_limit_h_min     -8
_diffrn_reflns_limit_h_max     8
_diffrn_reflns_limit_k_min     -12
_diffrn_reflns_limit_k_max     12
_diffrn_reflns_limit_l_min     -16
_diffrn_reflns_limit_l_max     16
_diffrn_standards_number     0
_diffrn_standards_interval_count     0
_diffrn_standards_interval_time     0
_diffrn_standards_decay_%     0
_refine_special_details
;
Refinement of <i>F</i>^2^ against ALL reflections. The weighted <i>R</i>-factor
<i>wR</i> and goodness of fit <i>S</i> are based on <i>F</i>^2^, conventional
<i>R</i>-factors <i>R</i> are based on <i>F</i>, with <i>F</i> set to zero for
negative <i>F</i>^2^. The threshold expression of <i>F</i>^2^ >
\s(<i>F</i>^2^) is used only for calculating <i>R</i>-factors(gt) <i>etc</i>.
and is not relevant to the choice of reflections for refinement.
<i>R</i>-factors based on <i>F</i>^2^ are statistically about twice as large
as those based on <i>F</i>, and <i>R</i>- factors based on ALL data will be
even larger.
;
_reflns_number_total     3444
_reflns_number_gt     1394
_reflns_threshold_expression     I>2\s(I)
_refine_ls_structure_factor_coef     Fsqd
_refine_ls_matrix_type     full
_refine_ls_R_factor_all     0.1571
_refine_ls_R_factor_gt     0.0584
_refine_ls_wR_factor_gt     0.1345
_refine_ls_wR_factor_ref     0.1800
_refine_ls_goodness_of_fit_ref     0.930
_refine_ls_restrained_S_all     0.930
_refine_ls_number_reflns     3444
_refine_ls_number_parameters     253
_refine_ls_number_restraints     0
_refine_ls_hydrogen_treatment     constr
_refine_ls_weighting_scheme     calc
_refine_ls_weighting_details
                 'calc w=1/[\s^2^(Fo^2^)+(0.0762P)^2^] where P=(Fo^2^+2Fc^2^)/3'
_atom_sites_solution_hydrogens     geom
_atom_sites_solution_primary     direct
_atom_sites_solution_secondary     difmap
_refine_ls_shift/su_max     0.000
_refine_ls_shift/su_mean     0.000
_refine_diff_density_max     0.344
_refine_diff_density_min     -0.183
_refine_ls_extinction_method     none
_refine_ls_extinction_coef     ?
loop_
    _atom_type_symbol
    _atom_type_description
    _atom_type_scat_dispersion_real
    _atom_type_scat_dispersion_imag
    _atom_type_scat_source
    'C' 'C' 0.0033 0.0016
                         'International Tables Vol C Tables 4.2.6.8 and 6.1.1.4'
    'H' 'H' 0.0000 0.0000
                         'International Tables Vol C Tables 4.2.6.8 and 6.1.1.4'
    'N' 'N' 0.0061 0.0033
                         'International Tables Vol C Tables 4.2.6.8 and 6.1.1.4'
    'O' 'O' 0.0106 0.0060
                         'International Tables Vol C Tables 4.2.6.8 and 6.1.1.4'
_computing_data_collection     'SMART (Bruker, 2002)'
_computing_cell_refinement     'SAINT (Bruker, 2002)'
_computing_data_reduction     'SAINT (Bruker, 2002)'
_computing_structure_solution     'SHELXS97 (Sheldrick, 2008)'
_computing_structure_refinement     'SHELXL97 (Sheldrick, 2008)'
_computing_molecular_graphics     'SHELXTL (Sheldrick, 2008)'
_computing_publication_material     'SHELXTL (Sheldrick, 2008)'
loop_
    _atom_site_type_symbol
    _atom_site_label
    _atom_site_fract_x
    _atom_site_fract_y
    _atom_site_fract_z
    _atom_site_U_iso_or_equiv
    _atom_site_adp_type
    _atom_site_calc_flag
    _atom_site_refinement_flags
    _atom_site_occupancy
    _atom_site_disorder_assembly
    _atom_site_disorder_group
    C C1 0.7589(5) 0.5815(4) 1.2595(3) 0.0603(10) Uani d . 1 . .
    H H1 0.7594 0.6000 1.3295 0.072 Uiso calc R 1 . .
    C C2 0.7631(5) 0.6947(4) 1.2121(3) 0.0593(9) Uani d . 1 . .
    H H2 0.7692 0.7861 1.2495 0.071 Uiso calc R 1 . .
    C C3 0.7581(4) 0.6668(4) 1.1082(3) 0.0534(9) Uani d . 1 . .
    H H3 0.7589 0.7394 1.0739 0.064 Uiso calc R 1 . .
    C C4 0.7517(4) 0.5297(3) 1.0542(2) 0.0411(8) Uani d . 1 . .
    C C5 0.7492(4) 0.4942(3) 0.9448(2) 0.0418(8) Uani d . 1 . .
    C C6 0.7476(4) 0.5624(4) 0.7934(3) 0.0473(8) Uani d . 1 . .
    C C7 0.7508(5) 0.6785(4) 0.7365(2) 0.0607(10) Uani d . 1 . .
    H H7A 0.8810 0.7585 0.7590 0.073 Uiso calc R 1 . .
    H H7B 0.6518 0.7193 0.7543 0.073 Uiso calc R 1 . .
    C C8 0.7086(6) 0.6201(4) 0.6202(3) 0.0773(12) Uani d . 1 . .
    H H8A 0.5654 0.5694 0.5943 0.093 Uiso calc R 1 . .
    H H8B 0.7534 0.7030 0.5898 0.093 Uiso calc R 1 . .
    C C9 0.8103(6) 0.5164(4) 0.5882(3) 0.0779(12) Uani d . 1 . .
    H H9A 0.9537 0.5678 0.6125 0.093 Uiso calc R 1 . .
    H H9B 0.7826 0.4845 0.5137 0.093 Uiso calc R 1 . .
    C C10 0.7414(6) 0.3822(4) 0.6306(2) 0.0669(10) Uani d . 1 . .
    H H10A 0.6063 0.3186 0.5940 0.080 Uiso calc R 1 . .
    H H10B 0.8271 0.3265 0.6187 0.080 Uiso calc R 1 . .
    C C11 0.7453(4) 0.4230(4) 0.7430(2) 0.0485(8) Uani d . 1 . .
    C C12 0.7473(4) 0.3561(3) 0.8947(2) 0.0433(8) Uani d . 1 . .
    C C13 0.7493(4) 0.2468(3) 0.9524(2) 0.0439(8) Uani d . 1 . .
    C C14 0.7547(4) 0.1100(4) 0.9065(3) 0.0535(9) Uani d . 1 . .
    H H14 0.7545 0.0847 0.8367 0.064 Uiso calc R 1 . .
    C C15 0.7602(5) 0.0130(4) 0.9645(3) 0.0578(9) Uani d . 1 . .
    H H15 0.7664 -0.0782 0.9355 0.069 Uiso calc R 1 . .
    C C16 0.7563(5) 0.0539(4) 1.0681(3) 0.0622(10) Uani d . 1 . .
    H H16 0.7582 -0.0131 1.1071 0.075 Uiso calc R 1 . .
    C C17 0.7489(4) 0.2799(3) 1.0574(2) 0.0431(8) Uani d . 1 . .
    C C18 0.7504(4) 0.4245(3) 1.1102(2) 0.0429(8) Uani d . 1 . .
    C C19 0.7010(6) 0.0878(4) 1.3406(3) 0.0611(10) Uani d . 1 . .
    C C20 0.5949(5) 0.0433(3) 1.4226(2) 0.0527(9) Uani d . 1 . .
    C C21 0.4077(6) 0.0460(4) 1.4252(3) 0.0597(10) Uani d . 1 . .
    H H21 0.3439 0.0761 1.3747 0.072 Uiso calc R 1 . .
    C C22 0.6860(5) -0.0042(4) 1.4971(3) 0.0611(10) Uani d . 1 . .
    H H22 0.8116 -0.0082 1.4950 0.073 Uiso calc R 1 . .
    N N1 0.7543(4) 0.4499(3) 1.2122(2) 0.0533(7) Uani d . 1 . .
    N N2 0.7502(4) 0.1824(3) 1.1147(2) 0.0513(7) Uani d . 1 . .
    N N3 0.7496(4) 0.5981(3) 0.89318(19) 0.0472(7) Uani d . 1 . .
    N N4 0.7442(4) 0.3203(3) 0.79299(19) 0.0491(7) Uani d . 1 . .
    O O1 0.8422(4) 0.0570(3) 1.3217(2) 0.0853(9) Uani d . 1 . .
    O O2 0.6271(4) 0.1674(3) 1.29255(18) 0.0766(8) Uani d . 1 . .
    H H2A 0.6112 0.1355 1.2302 0.115 Uiso calc R 1 . .
loop_
    _atom_site_aniso_label
    _atom_site_aniso_U_11
    _atom_site_aniso_U_22
    _atom_site_aniso_U_33
    _atom_site_aniso_U_12
    _atom_site_aniso_U_13
    _atom_site_aniso_U_23
    C1 0.067(2) 0.068(3) 0.049(2) 0.028(2) 0.0207(18) 0.014(2)
    C2 0.070(2) 0.053(2) 0.057(3) 0.0253(19) 0.0208(19) 0.0101(19)
    C3 0.054(2) 0.053(2) 0.058(2) 0.0230(18) 0.0178(18) 0.0190(19)
    C4 0.0385(18) 0.0422(19) 0.043(2) 0.0169(15) 0.0081(15) 0.0082(16)
    C5 0.0338(18) 0.046(2) 0.045(2) 0.0133(15) 0.0059(15) 0.0148(17)
    C6 0.0439(19) 0.050(2) 0.049(2) 0.0188(17) 0.0066(16) 0.0151(18)
    C7 0.069(2) 0.065(2) 0.051(2) 0.0243(19) 0.0119(19) 0.0243(19)
    C8 0.106(3) 0.082(3) 0.053(3) 0.043(3) 0.015(2) 0.026(2)
    C9 0.100(3) 0.093(3) 0.057(2) 0.047(3) 0.025(2) 0.029(2)
    C10 0.084(3) 0.070(3) 0.043(2) 0.027(2) 0.0104(19) 0.0135(19)
    C11 0.049(2) 0.052(2) 0.041(2) 0.0161(17) 0.0074(16) 0.0106(18)
    C12 0.0388(18) 0.047(2) 0.042(2) 0.0156(15) 0.0067(15) 0.0103(17)
    C13 0.0391(18) 0.044(2) 0.048(2) 0.0137(15) 0.0108(15) 0.0134(17)
    C14 0.058(2) 0.050(2) 0.052(2) 0.0230(18) 0.0093(17) 0.0091(19)
    C15 0.070(2) 0.043(2) 0.064(2) 0.0256(19) 0.0160(19) 0.0128(19)
    C16 0.072(2) 0.049(2) 0.067(3) 0.0211(19) 0.015(2) 0.023(2)
    C17 0.0412(18) 0.0398(19) 0.049(2) 0.0132(15) 0.0120(15) 0.0146(17)
    C18 0.0401(18) 0.048(2) 0.043(2) 0.0173(16) 0.0116(15) 0.0135(17)
    C19 0.079(3) 0.053(2) 0.057(2) 0.025(2) 0.024(2) 0.0211(19)
    C20 0.067(2) 0.043(2) 0.050(2) 0.0207(18) 0.0185(18) 0.0124(17)
    C21 0.074(3) 0.059(2) 0.054(2) 0.030(2) 0.0161(19) 0.0227(19)
    C22 0.069(2) 0.060(2) 0.066(2) 0.0287(19) 0.023(2) 0.025(2)
    N1 0.0634(18) 0.0523(19) 0.0464(18) 0.0224(15) 0.0166(14) 0.0131(15)
    N2 0.0600(18) 0.0427(17) 0.0547(18) 0.0202(14) 0.0139(14) 0.0171(15)
    N3 0.0502(16) 0.0494(17) 0.0433(17) 0.0193(13) 0.0087(13) 0.0143(14)
    N4 0.0541(17) 0.0485(17) 0.0435(18) 0.0194(14) 0.0095(13) 0.0098(14)
    O1 0.099(2) 0.097(2) 0.101(2) 0.0578(18) 0.0578(18) 0.0550(17)
    O2 0.101(2) 0.0836(19) 0.0687(17) 0.0465(16) 0.0330(15) 0.0399(15)
_geom_special_details
;
All e.s.d.'s (except the e.s.d. in the dihedral angle between two l.s. planes)
are estimated using the full covariance matrix. The cell e.s.d.'s are taken
into account individually in the estimation of e.s.d.'s in distances, angles
and torsion angles; correlations between e.s.d.'s in cell parameters are only
used when they are defined by crystal symmetry. An approximate (isotropic)
treatment of cell e.s.d.'s is used for estimating e.s.d.'s involving l.s.
planes.
;
loop_
    _geom_bond_atom_site_label_1
    _geom_bond_atom_site_label_2
    _geom_bond_site_symmetry_2
    _geom_bond_distance
    _geom_bond_publ_flag
    C1 N1 . 1.323(4) ?
    C1 C2 . 1.393(4) ?
    C1 H1 . 0.9300 ?
    C2 C3 . 1.375(4) ?
    C2 H2 . 0.9300 ?
    C3 C4 . 1.393(4) ?
    C3 H3 . 0.9300 ?
    C4 C18 . 1.405(4) ?
    C4 C5 . 1.452(4) ?
    C5 N3 . 1.355(3) ?
    C5 C12 . 1.398(4) ?
    C6 N3 . 1.327(4) ?
    C6 C11 . 1.408(4) ?
    C6 C7 . 1.504(4) ?
    C7 C8 . 1.520(4) ?
    C7 H7A . 0.9700 ?
    C7 H7B . 0.9700 ?
    C8 C9 . 1.486(5) ?
    C8 H8A . 0.9700 ?
    C8 H8B . 0.9700 ?
    C9 C10 . 1.511(4) ?
    C9 H9A . 0.9700 ?
    C9 H9B . 0.9700 ?
    C10 C11 . 1.491(4) ?
    C10 H10A . 0.9700 ?
    C10 H10B . 0.9700 ?
    C11 N4 . 1.329(4) ?
    C12 N4 . 1.349(4) ?
    C12 C13 . 1.461(4) ?
    C13 C14 . 1.392(4) ?
    C13 C17 . 1.397(4) ?
    C14 C15 . 1.366(4) ?
    C14 H14 . 0.9300 ?
    C15 C16 . 1.389(4) ?
    C15 H15 . 0.9300 ?
    C16 N2 . 1.322(4) ?
    C16 H16 . 0.9300 ?
    C17 N2 . 1.357(4) ?
    C17 C18 . 1.466(4) ?
    C18 N1 . 1.351(4) ?
    C19 O1 . 1.208(4) ?
    C19 O2 . 1.317(4) ?
    C19 C20 . 1.488(5) ?
    C20 C21 . 1.375(4) ?
    C20 C22 . 1.381(4) ?
    C21 C22 2_658 1.384(4) ?
    C21 H21 . 0.9300 ?
    C22 C21 2_658 1.384(4) ?
    C22 H22 . 0.9300 ?
    O2 H2A . 0.8200 ?
loop_
    _geom_angle_atom_site_label_1
    _geom_angle_atom_site_label_2
    _geom_angle_atom_site_label_3
    _geom_angle_site_symmetry_1
    _geom_angle_site_symmetry_3
    _geom_angle
    _geom_angle_publ_flag
    N1 C1 C2 . . 124.8(3) ?
    N1 C1 H1 . . 117.6 ?
    C2 C1 H1 . . 117.6 ?
    C3 C2 C1 . . 117.8(3) ?
    C3 C2 H2 . . 121.1 ?
    C1 C2 H2 . . 121.1 ?
    C2 C3 C4 . . 119.9(3) ?
    C2 C3 H3 . . 120.1 ?
    C4 C3 H3 . . 120.1 ?
    C3 C4 C18 . . 117.4(3) ?
    C3 C4 C5 . . 122.5(3) ?
    C18 C4 C5 . . 120.1(3) ?
    N3 C5 C12 . . 121.2(3) ?
    N3 C5 C4 . . 118.5(3) ?
    C12 C5 C4 . . 120.3(3) ?
    N3 C6 C11 . . 121.7(3) ?
    N3 C6 C7 . . 116.9(3) ?
    C11 C6 C7 . . 121.4(3) ?
    C6 C7 C8 . . 113.5(3) ?
    C6 C7 H7A . . 108.9 ?
    C8 C7 H7A . . 108.9 ?
    C6 C7 H7B . . 108.9 ?
    C8 C7 H7B . . 108.9 ?
    H7A C7 H7B . . 107.7 ?
    C9 C8 C7 . . 112.1(3) ?
    C9 C8 H8A . . 109.2 ?
    C7 C8 H8A . . 109.2 ?
    C9 C8 H8B . . 109.2 ?
    C7 C8 H8B . . 109.2 ?
    H8A C8 H8B . . 107.9 ?
    C8 C9 C10 . . 111.6(3) ?
    C8 C9 H9A . . 109.3 ?
    C10 C9 H9A . . 109.3 ?
    C8 C9 H9B . . 109.3 ?
    C10 C9 H9B . . 109.3 ?
    H9A C9 H9B . . 108.0 ?
    C11 C10 C9 . . 112.4(3) ?
    C11 C10 H10A . . 109.1 ?
    C9 C10 H10A . . 109.1 ?
    C11 C10 H10B . . 109.1 ?
    C9 C10 H10B . . 109.1 ?
    H10A C10 H10B . . 107.9 ?
    N4 C11 C6 . . 121.7(3) ?
    N4 C11 C10 . . 116.5(3) ?
    C6 C11 C10 . . 121.8(3) ?
    N4 C12 C5 . . 121.5(3) ?
    N4 C12 C13 . . 118.5(3) ?
    C5 C12 C13 . . 120.1(3) ?
    C14 C13 C17 . . 118.3(3) ?
    C14 C13 C12 . . 122.0(3) ?
    C17 C13 C12 . . 119.7(3) ?
    C15 C14 C13 . . 119.6(3) ?
    C15 C14 H14 . . 120.2 ?
    C13 C14 H14 . . 120.2 ?
    C14 C15 C16 . . 118.3(3) ?
    C14 C15 H15 . . 120.8 ?
    C16 C15 H15 . . 120.8 ?
    N2 C16 C15 . . 124.0(3) ?
    N2 C16 H16 . . 118.0 ?
    C15 C16 H16 . . 118.0 ?
    N2 C17 C13 . . 122.2(3) ?
    N2 C17 C18 . . 117.4(3) ?
    C13 C17 C18 . . 120.4(3) ?
    N1 C18 C4 . . 123.4(3) ?
    N1 C18 C17 . . 117.1(3) ?
    C4 C18 C17 . . 119.4(3) ?
    O1 C19 O2 . . 123.7(4) ?
    O1 C19 C20 . . 123.6(4) ?
    O2 C19 C20 . . 112.6(4) ?
    C21 C20 C22 . . 119.2(3) ?
    C21 C20 C19 . . 121.8(3) ?
    C22 C20 C19 . . 119.0(4) ?
    C20 C21 C22 . 2_658 120.1(3) ?
    C20 C21 H21 . . 119.9 ?
    C22 C21 H21 2_658 . 119.9 ?
    C20 C22 C21 . 2_658 120.6(3) ?
    C20 C22 H22 . . 119.7 ?
    C21 C22 H22 2_658 . 119.7 ?
    C1 N1 C18 . . 116.7(3) ?
    C16 N2 C17 . . 117.6(3) ?
    C6 N3 C5 . . 117.0(3) ?
    C11 N4 C12 . . 116.9(3) ?
    C19 O2 H2A . . 109.5 ?
loop_
    _geom_hbond_atom_site_label_D
    _geom_hbond_atom_site_label_H
    _geom_hbond_atom_site_label_A
    _geom_hbond_site_symmetry_A
    _geom_hbond_distance_DH
    _geom_hbond_distance_HA
    _geom_hbond_distance_DA
    _geom_hbond_angle_DHA
    O2 H2A N2 . 0.82 2.02 2.694(4) 139
