# Supplementary material for: 10,11,12,13-Tetrahydro-4,5,9,14-tetra­azadibenz[a,c]anthracene–benzene-1,4-dicarboxylic acid (2/1)
Source: Acta Crystallogr Sect E Struct Rep Online. 2008 Sep 6;64(Pt 10):o1877. doi: 10.1107/S1600536808027785 (PMC2959302; doi:10.1107/S1600536808027785)
Supplement: Supplementary file 2 [file e-64-o1877-Isup2.hkl]

#
# h,k,l, Fc-squared, Fo-squared, sigma(Fo-squared) and status flag
#
data_I
_shelx_title ' aa in P-1'
_shelx_refln_list_code          4
_shelx_F_calc_maximum      195.91
_exptl_crystal_F_000       386.00
_reflns_d_resolution_high  0.8092
 
loop_
 _symmetry_equiv_pos_as_xyz
 'x, y, z'
 '-x, -y, -z'
 
_cell_length_a     7.2662
_cell_length_b     9.9166
_cell_length_c    13.5644
_cell_angle_alpha 101.469
_cell_angle_beta   97.429
_cell_angle_gamma 109.697
 
_shelx_F_squared_multiplier     1.000
 
loop_
 _refln_index_h
 _refln_index_k
 _refln_index_l
 _refln_F_squared_calc
 _refln_F_squared_meas
 _refln_F_squared_sigma
 _refln_observed_status
   1   0   0      607.74      453.44      5.83 o
   2   0   0    38380.66    38264.02     93.30 o
   3   0   0       14.15       12.47      2.52 o
   4   0   0     4087.10     4172.81     42.93 o
   5   0   0       24.78       24.58      4.03 o
   6   0   0      975.15      933.54     19.57 o
   7   0   0        0.45        0.21      3.70 o
  -7   1   0       37.68       26.71      6.79 o
  -6   1   0      236.27      235.52     13.20 o
  -5   1   0       17.82       17.34      3.18 o
  -4   1   0     1841.97     2021.31     22.35 o
  -3   1   0      393.89      434.34      8.77 o
  -2   1   0     5418.71     5387.35     27.72 o
  -1   1   0     4185.71     3775.02     17.29 o
   0   1   0     1692.03     1563.61     16.74 o
   1   1   0      299.49      338.13      4.68 o
   2   1   0     1804.06     1735.38     17.44 o
   3   1   0       39.64       52.08      8.15 o
   4   1   0      938.61      950.65     16.21 o
   5   1   0       62.80       69.97      5.94 o
   6   1   0      111.89      112.85     24.87 o
   7   1   0       11.84        5.26      8.48 o
  -8   2   0        2.49        6.37      9.56 o
  -7   2   0        8.58       11.98      4.48 o
  -6   2   0       27.01       14.40      3.44 o
  -5   2   0        0.37        0.14      1.93 o
  -4   2   0       58.36       53.91      3.86 o
  -3   2   0       55.38       53.39      4.64 o
  -2   2   0      564.35      527.90      7.83 o
  -1   2   0     3670.45     3354.93     24.74 o
   0   2   0     3844.35     3579.80     18.45 o
   1   2   0     1729.83     1653.52     16.57 o
   2   2   0      510.31      458.83      9.22 o
   3   2   0      128.89      138.82      5.37 o
   4   2   0        6.69        5.49      2.63 o
   5   2   0       13.25       10.18      2.80 o
   6   2   0        1.57       -2.30      5.99 o
   7   2   0        0.00        7.79      8.21 o
  -8   3   0        0.09        3.03      8.29 o
  -7   3   0        1.29        1.78      4.11 o
  -6   3   0        9.23       13.74      5.19 o
  -5   3   0        0.50        2.67      1.66 o
  -4   3   0      143.54      150.04      9.54 o
  -3   3   0       14.42       16.04      3.13 o
  -2   3   0      981.56      944.98     16.56 o
  -1   3   0      349.17      338.46      9.11 o
   0   3   0     1073.52     1031.68     12.07 o
   1   3   0       58.88       44.70      6.01 o
   2   3   0       98.19       96.35      5.30 o
   3   3   0        0.12        4.32      2.20 o
   4   3   0       13.70       11.76      6.33 o
   5   3   0        1.39        4.43      3.91 o
   6   3   0        3.86        0.19      7.56 o
   7   3   0        1.34       -8.21      8.21 o
  -8   4   0        3.79        5.75      6.25 o
  -7   4   0        1.98        3.20      5.21 o
  -6   4   0       20.04       22.01      6.15 o
  -5   4   0       23.11       25.13     11.88 o
  -4   4   0        1.48        0.41      1.37 o
  -3   4   0       22.55       19.94      2.25 o
  -2   4   0      121.63      129.06      4.63 o
  -1   4   0       18.07       22.16      3.22 o
   0   4   0        3.71        0.79      3.03 o
   1   4   0       49.91       41.89      3.82 o
   2   4   0       45.52       58.39      6.70 o
   3   4   0       23.14       27.76      4.25 o
   4   4   0        0.88        2.24      3.61 o
   5   4   0        4.36       -5.49      5.49 o
   6   4   0        2.09        0.54      9.29 o
  -8   5   0        0.30       -1.59      5.51 o
  -7   5   0        1.49       -4.34      4.34 o
  -6   5   0        2.22        5.29      4.36 o
  -5   5   0       25.38       19.76      5.20 o
  -4   5   0        0.60       -2.54      2.54 o
  -3   5   0      373.67      433.29      8.23 o
  -2   5   0       84.28      104.80      5.02 o
  -1   5   0      185.59      242.25      6.41 o
   0   5   0        9.99       11.71      3.27 o
   1   5   0        4.78        7.37      2.56 o
   2   5   0       15.66       19.68      3.51 o
   3   5   0        3.41        6.41      3.73 o
   4   5   0        2.57        8.90      4.74 o
   5   5   0        1.91        8.87      9.90 o
   6   5   0        0.30        9.29     10.56 o
  -8   6   0        0.43        0.32      6.02 o
  -7   6   0        2.00       -1.38      6.97 o
  -6   6   0        0.02       -1.98      4.15 o
  -5   6   0        8.97        7.96      4.14 o
  -4   6   0        5.90        6.61      4.52 o
  -3   6   0       23.03       16.96      5.21 o
  -2   6   0       34.58       38.21      4.15 o
  -1   6   0       80.46      102.99      5.24 o
   0   6   0        1.12        1.06      1.81 o
   1   6   0        7.28        3.86      2.60 o
   2   6   0        6.70        1.91      3.23 o
   3   6   0        0.93        2.81      4.41 o
   4   6   0        6.48        9.06      8.33 o
   5   6   0        1.54        5.83      6.48 o
  -8   7   0        2.66       -1.75      6.11 o
  -7   7   0        8.55        8.91      5.69 o
  -6   7   0       23.33       26.99      7.49 o
  -5   7   0       10.84        7.13      4.86 o
  -4   7   0       62.86       58.84      8.50 o
  -3   7   0        0.55        0.63      3.85 o
  -2   7   0       19.38       20.02      4.16 o
  -1   7   0        4.66        1.65      2.18 o
   0   7   0       16.34       20.47      3.35 o
   1   7   0        0.13        0.86      3.13 o
   2   7   0       24.18       13.24      5.84 o
   3   7   0        7.77        0.48      6.14 o
   4   7   0        4.78       -0.43      5.80 o
  -8   8   0        6.95       19.10      8.60 o
  -7   8   0        2.36       -4.41      5.16 o
  -6   8   0        6.83        4.38      5.70 o
  -5   8   0       18.16       15.72      6.60 o
  -4   8   0        0.74       -3.71      3.71 o
  -3   8   0        1.77        1.32      3.82 o
  -2   8   0       21.64       22.73      7.89 o
  -1   8   0        0.44        0.89      2.66 o
   0   8   0       65.53       65.18      6.94 o
   1   8   0        5.77        0.97      3.79 o
   2   8   0        7.93        5.23      4.36 o
   3   8   0        0.06        0.95      6.39 o
  -7   9   0        1.06       -1.09     10.42 o
  -6   9   0       13.79       17.54      7.18 o
  -5   9   0       36.32       46.00      9.27 o
  -4   9   0       85.56       94.01     11.37 o
  -3   9   0        3.60        8.53      5.31 o
  -2   9   0       22.69       22.98      6.05 o
  -1   9   0        1.33       -2.22      4.36 o
   0   9   0        0.24       -1.38      3.73 o
   1   9   0        4.32        3.20      4.69 o
   2   9   0        3.02       10.50      5.54 o
  -7  10   0        1.81       12.20      8.20 o
  -6  10   0        0.64        0.35     10.71 o
  -5  10   0        8.85       12.20      6.80 o
  -4  10   0       24.18       28.98     10.15 o
  -3  10   0        0.03       -2.12      5.11 o
  -2  10   0       20.48        3.15      7.45 o
  -1  10   0        9.67       14.13     10.25 o
   0  10   0        0.17       -0.28      5.71 o
   1  10   0        0.15        4.88      5.27 o
  -6  11   0        2.68        2.61      7.29 o
  -5  11   0       11.44       16.75      8.13 o
  -4  11   0        1.36       -5.14      5.14 o
  -3  11   0        0.71       10.52      8.71 o
  -2  11   0        1.87        9.10      9.94 o
  -1  11   0        6.24       19.88     10.71 o
   0  11   0        0.62        4.91      9.60 o
   3 -12   1       24.33       29.40     13.90 o
   4 -12   1       14.44       23.07     13.51 o
   0 -11   1        0.17        7.56      9.21 o
   1 -11   1        3.75       -1.69      8.33 o
   2 -11   1        0.96       -7.37      7.37 o
   3 -11   1       16.54       23.55      7.93 o
   4 -11   1        0.06       10.55      6.94 o
   5 -11   1       30.01       45.17     10.46 o
   6 -11   1        3.49        7.36      7.57 o
  -2 -10   1        7.43       -1.01      7.20 o
  -1 -10   1        0.14       12.36      5.59 o
   0 -10   1        7.35        0.12      7.75 o
   1 -10   1        7.14       -1.19      6.99 o
   2 -10   1       29.08       34.64      7.72 o
   3 -10   1        1.09        1.19      4.98 o
   4 -10   1        5.97       -6.12      6.12 o
   5 -10   1        9.39       19.75      7.35 o
   6 -10   1        3.80       16.07      6.88 o
   7 -10   1        1.25       10.95      7.77 o
  -3  -9   1        7.66        3.45      7.57 o
  -2  -9   1        4.89        6.22      6.70 o
  -1  -9   1        9.95       11.01      7.38 o
   0  -9   1        1.00        5.55      4.37 o
   1  -9   1       52.44       59.69      8.42 o
   2  -9   1        6.73        1.93      5.26 o
   3  -9   1        0.01        3.27      4.58 o
   4  -9   1        7.79       11.40      5.74 o
   5  -9   1       24.19       30.09      8.08 o
   6  -9   1        1.20        6.33      6.07 o
   7  -9   1        1.01       -1.57      8.18 o
  -4  -8   1        0.48       -4.70     10.67 o
  -3  -8   1       23.40       16.80      7.33 o
  -2  -8   1        0.12        3.18      4.22 o
  -1  -8   1       42.73       50.30      6.66 o
   0  -8   1       21.23       14.74      3.64 o
   1  -8   1      240.17      251.25     15.51 o
   2  -8   1        1.12        1.35      4.23 o
   3  -8   1       79.31       96.95     10.53 o
   4  -8   1        4.79        0.59      4.52 o
   5  -8   1        0.51       -0.38      4.82 o
   6  -8   1       35.29       40.69     10.56 o
   7  -8   1        9.77        8.57      6.28 o
   8  -8   1       23.43       26.76     13.03 o
  -4  -7   1        0.51       11.21     10.21 o
  -3  -7   1        0.42       -1.69      6.76 o
  -2  -7   1        0.46        4.40      4.42 o
  -1  -7   1        7.18        7.49      3.41 o
   0  -7   1       97.24      111.04      6.09 o
   1  -7   1        0.12        0.21      2.00 o
   2  -7   1       48.79       50.37      8.96 o
   3  -7   1       21.03       22.05      5.29 o
   4  -7   1        8.20        8.79      5.68 o
   5  -7   1       84.60       93.27     10.77 o
   6  -7   1        0.00       -0.25      4.52 o
   7  -7   1        9.26        4.64      7.87 o
   8  -7   1        0.02        2.76      6.03 o
  -5  -6   1        1.59        7.26      8.91 o
  -4  -6   1        0.15        1.04      8.10 o
  -3  -6   1       12.30       10.88      6.87 o
  -2  -6   1        2.35        2.81      2.85 o
  -1  -6   1        1.88        2.96      2.46 o
   0  -6   1       20.99       30.48      4.08 o
   1  -6   1        6.57        5.32      2.02 o
   2  -6   1       10.65       14.81      2.67 o
   3  -6   1       14.03       15.69      4.26 o
   4  -6   1        9.08       10.14      4.26 o
   5  -6   1        0.10        0.59      3.16 o
   6  -6   1        0.70       -2.89      3.76 o
   7  -6   1        0.08        0.52      4.69 o
   8  -6   1        0.15       -6.03      6.03 o
  -6  -5   1        1.02        6.18      9.40 o
  -5  -5   1        9.41       16.08      9.67 o
  -4  -5   1        5.05        5.41      6.45 o
  -3  -5   1       80.47       98.98      7.85 o
  -2  -5   1       20.10       22.73      4.39 o
  -1  -5   1      117.75      119.97      6.36 o
   0  -5   1      113.96      110.20      5.81 o
   1  -5   1        4.58        6.73      2.30 o
   2  -5   1       71.49       71.56      5.74 o
   3  -5   1       70.01       65.66      7.09 o
   4  -5   1        6.34        3.36      3.61 o
   5  -5   1        0.66        2.69      3.57 o
   6  -5   1        1.33        3.68      4.86 o
   7  -5   1        4.46        5.44      5.73 o
   8  -5   1        1.16        4.91      6.51 o
  -6  -4   1        0.27        6.14      9.56 o
  -5  -4   1        4.62        3.49      7.79 o
  -4  -4   1        0.24       -1.46      3.00 o
  -3  -4   1        7.13        5.67      2.62 o
  -2  -4   1        0.65        2.44      1.96 o
  -1  -4   1        9.80        7.25      2.29 o
   0  -4   1       72.35       72.75      4.35 o
   1  -4   1      178.14      165.21      7.39 o
   2  -4   1      160.03      154.27      7.81 o
   3  -4   1      130.48      130.34     13.84 o
   4  -4   1       12.19       10.29      3.69 o
   5  -4   1        1.26       -1.98      1.98 o
   6  -4   1        0.00       -1.27      3.02 o
   7  -4   1        4.67       -0.57      4.57 o
   8  -4   1        0.01        4.54      4.82 o
  -7  -3   1        0.28       -4.45      9.17 o
  -6  -3   1        0.12       -3.65      6.41 o
  -5  -3   1        5.50        0.83      4.09 o
  -4  -3   1       14.43        8.04      3.22 o
  -3  -3   1       45.35       58.12      4.94 o
  -2  -3   1      388.37      351.19      9.90 o
  -1  -3   1      389.88      384.95     10.63 o
   0  -3   1      241.76      202.77      5.49 o
   1  -3   1       82.15       91.68      3.46 o
   2  -3   1      128.29      109.28      6.32 o
   3  -3   1       48.72       48.04      4.16 o
   4  -3   1        7.04        9.09      1.92 o
   5  -3   1        0.00       -0.29      3.22 o
   6  -3   1        0.50       -3.43      3.45 o
   7  -3   1        0.41        0.05      3.82 o
   8  -3   1        0.15        2.07      4.54 o
  -7  -2   1        6.20        1.92      8.41 o
  -6  -2   1        0.62       -3.85      3.85 o
  -5  -2   1       28.24       16.26      4.33 o
  -4  -2   1        9.79        8.77      2.30 o
  -3  -2   1       59.52       59.90      3.95 o
  -2  -2   1      296.70      288.00      7.21 o
  -1  -2   1       33.02       40.93      2.75 o
   0  -2   1      317.66      296.67      5.37 o
   1  -2   1       37.00       39.26      3.26 o
   2  -2   1      185.74      173.63      5.47 o
   3  -2   1      116.28      143.58      4.67 o
   4  -2   1      101.48      116.43      5.29 o
   5  -2   1       36.33       43.34      4.20 o
   6  -2   1       62.74       73.66      7.43 o
   7  -2   1        2.03        1.21      5.70 o
   8  -2   1       17.54       15.93     11.06 o
  -8  -1   1       19.89        7.41     11.52 o
  -7  -1   1       14.14       19.49      6.71 o
  -6  -1   1       80.64       76.22      7.51 o
  -5  -1   1       60.12       55.99      4.83 o
  -4  -1   1      123.57      132.62      5.84 o
  -3  -1   1      178.52      162.62      5.55 o
  -2  -1   1      362.56      380.11      7.83 o
  -1  -1   1       29.63       31.15      2.03 o
   0  -1   1      578.60      669.44     11.63 o
   1  -1   1      581.09      538.73      8.40 o
   2  -1   1      205.97      239.30      5.45 o
   3  -1   1      118.83      123.50      5.13 o
   4  -1   1      124.02      113.14      6.04 o
   5  -1   1       68.64       74.97     11.69 o
   6  -1   1       42.81       50.16      8.25 o
   7  -1   1        2.52       -1.21      4.32 o
  -7   0   1       19.86       10.44      8.06 o
  -6   0   1      486.93      467.16     17.55 o
  -5   0   1       49.10       44.03      5.64 o
  -4   0   1     2707.15     2817.29     26.20 o
  -3   0   1      401.21      386.45      8.38 o
  -2   0   1     5551.94     5768.95     38.12 o
  -1   0   1      434.86      346.27     10.15 o
   1   0   1      430.79      416.51      5.61 o
   2   0   1     4947.26     5043.42     29.20 o
   3   0   1       15.56       14.37      2.38 o
   4   0   1     1419.79     1413.73     19.33 o
   5   0   1       43.53       38.67      5.21 o
   6   0   1      222.20      225.28     10.83 o
   7   0   1        0.00       -0.27      8.14 o
  -8   1   1       17.94       47.72     14.28 o
  -7   1   1        5.86        9.98      8.18 o
  -6   1   1       41.79       53.11      8.74 o
  -5   1   1       71.73       78.23      5.09 o
  -4   1   1       59.47       53.13      6.63 o
  -3   1   1       53.96       60.78      4.77 o
  -2   1   1       23.41       23.35      1.98 o
  -1   1   1     1491.13     1488.86     13.47 o
   0   1   1     2530.62     2411.50     13.30 o
   1   1   1     7842.34     7362.87     26.93 o
   2   1   1        1.35        0.29      1.18 o
   3   1   1     1056.08     1066.86     15.26 o
   4   1   1       75.26       82.01      5.72 o
   5   1   1       73.57       66.52      8.97 o
   6   1   1        0.44        5.50      4.83 o
   7   1   1       35.89       43.34     12.67 o
  -8   2   1        2.83        8.06      9.67 o
  -7   2   1        0.15        3.49      4.50 o
  -6   2   1        0.44        1.31      2.21 o
  -5   2   1       92.15      104.53      5.76 o
  -4   2   1      206.59      212.38      8.78 o
  -3   2   1      113.13       97.50      4.41 o
  -2   2   1        7.10        5.90      1.67 o
  -1   2   1       22.04       18.73      2.02 o
   0   2   1     4020.92     3867.66     29.25 o
   1   2   1      674.36      633.35     10.01 o
   2   2   1      232.97      225.82      6.55 o
   3   2   1      129.48      141.78      5.28 o
   4   2   1       13.09       15.45      4.55 o
   5   2   1        2.64        4.22      4.21 o
   6   2   1        0.05        0.12      6.72 o
   7   2   1        4.32        4.51      5.94 o
  -8   3   1        2.17        8.48      9.52 o
  -7   3   1       90.09       73.76      9.79 o
  -6   3   1        0.87        0.88      3.88 o
  -5   3   1       92.23       94.15      6.08 o
  -4   3   1      132.21      143.33      8.17 o
  -3   3   1      472.24      466.71      9.94 o
  -2   3   1       56.50       60.74      3.46 o
  -1   3   1     1933.70     1882.33     16.10 o
   0   3   1     1262.86     1207.61     13.19 o
   1   3   1      185.94      213.47     11.02 o
   2   3   1      229.70      215.92      8.84 o
   3   3   1       20.52       17.87      3.19 o
   4   3   1        5.37        9.38      3.94 o
   5   3   1       13.93       11.73      5.70 o
   6   3   1        5.50        6.64      8.60 o
   7   3   1        1.63       -3.76      5.83 o
  -8   4   1       41.03       26.18     11.94 o
  -7   4   1        6.22       17.80      6.67 o
  -6   4   1      109.46      111.71     10.54 o
  -5   4   1      170.23      187.83     19.42 o
  -4   4   1      364.37      385.56      9.12 o
  -3   4   1      720.63      687.23     10.97 o
  -2   4   1      521.69      498.41      9.38 o
  -1   4   1      185.03      179.55      5.94 o
   0   4   1      288.64      322.97     12.91 o
   1   4   1      106.19      108.80      4.74 o
   2   4   1      285.07      299.57      8.91 o
   3   4   1       62.93       59.01      7.52 o
   4   4   1      125.75      142.75     11.91 o
   5   4   1       17.76       34.70      8.40 o
   6   4   1       22.67       29.69      8.59 o
  -8   5   1        1.85        1.43      6.01 o
  -7   5   1        0.03        4.01      6.56 o
  -6   5   1        0.98       -2.19      3.62 o
  -5   5   1        5.48        2.08      3.48 o
  -4   5   1       16.54       29.10      7.56 o
  -3   5   1       14.98       20.73      2.92 o
  -2   5   1      339.90      369.71      9.22 o
  -1   5   1       35.62       39.16      4.01 o
   0   5   1      459.30      506.16      9.80 o
   1   5   1       29.62       20.64      2.98 o
   2   5   1       86.90       94.37      7.39 o
   3   5   1        4.42        7.41      3.62 o
   4   5   1       35.70       34.21      6.00 o
   5   5   1        1.13        9.02      6.33 o
  -8   6   1        5.73        4.01      6.38 o
  -7   6   1        2.31        7.48      5.96 o
  -6   6   1       19.18       20.51      6.39 o
  -5   6   1       11.88       10.27      4.75 o
  -4   6   1        4.79        5.59      8.64 o
  -3   6   1        1.11       -2.45      3.08 o
  -2   6   1       66.85       72.32     10.05 o
  -1   6   1        2.84        5.40      2.40 o
   0   6   1       16.28       21.99      3.23 o
   1   6   1        1.71        0.11      2.18 o
   2   6   1        8.04        7.24      3.72 o
   3   6   1        0.04        9.82      4.10 o
   4   6   1        3.05        1.06      4.74 o
   5   6   1        0.01        2.28      6.41 o
  -8   7   1        0.04       -5.51      6.76 o
  -7   7   1        1.22       -0.09      4.38 o
  -6   7   1        1.94        3.69      5.04 o
  -5   7   1       23.66        9.47      5.35 o
  -4   7   1        5.79        4.15      4.05 o
  -3   7   1        5.77        7.67      5.55 o
  -2   7   1        0.68        0.18      2.53 o
  -1   7   1        0.32       -3.39      3.39 o
   0   7   1        5.87        6.92      3.26 o
   1   7   1        6.21        5.01      3.67 o
   2   7   1        0.15        2.60      3.73 o
   3   7   1        1.42       -1.31      4.09 o
   4   7   1        0.00       -0.83      6.38 o
  -8   8   1        0.33       -0.84      6.17 o
  -7   8   1        0.14        4.62      5.72 o
  -6   8   1        5.03        1.50      4.84 o
  -5   8   1        0.13       -3.30      5.37 o
  -4   8   1       23.48       14.38      6.41 o
  -3   8   1       17.16       18.57      5.36 o
  -2   8   1       23.50       11.34      5.04 o
  -1   8   1       40.01       33.46      6.50 o
   0   8   1        7.78        8.72      4.26 o
   1   8   1        8.71       12.26      4.85 o
   2   8   1        1.81        1.51      4.20 o
   3   8   1        0.00        6.72      6.80 o
  -7   9   1        1.15        3.78      6.43 o
  -6   9   1        1.68        3.79      5.78 o
  -5   9   1        0.84       -0.29      6.35 o
  -4   9   1        1.26       -4.15      4.15 o
  -3   9   1        2.82        9.66      6.93 o
  -2   9   1        2.31        6.79      8.18 o
  -1   9   1        0.31       -5.83      5.83 o
   0   9   1        6.08        7.08      4.73 o
   1   9   1        0.95        0.55      4.57 o
   2   9   1        0.06       -4.16      4.57 o
  -7  10   1        0.12       -2.38      7.06 o
  -6  10   1        4.17        4.34      6.00 o
  -5  10   1        7.46        4.36      5.91 o
  -4  10   1        1.27       -1.05      5.02 o
  -3  10   1        0.32        5.41      7.95 o
  -2  10   1        3.07        1.46      8.10 o
  -1  10   1        0.02       12.32      8.41 o
   0  10   1       13.99       15.84      7.28 o
   1  10   1        1.66       -1.25      7.18 o
  -6  11   1        5.33        2.85      7.34 o
  -5  11   1        6.80        5.48      6.78 o
  -4  11   1        1.08       22.53     12.32 o
  -3  11   1        0.34       -7.29      7.29 o
  -2  11   1        0.00        2.80      9.21 o
  -1  11   1        6.93       10.71      9.83 o
   2 -12   2        1.23        9.44     11.32 o
   3 -12   2        6.18       17.04     12.05 o
   4 -12   2        0.30        1.18      6.99 o
   0 -11   2        0.09       -2.07      8.45 o
   1 -11   2        2.67        3.57      8.87 o
   2 -11   2        1.24        0.35      8.29 o
   3 -11   2        3.38        5.25      6.06 o
   4 -11   2        2.07       10.88      6.88 o
   5 -11   2        0.06       -5.18      5.23 o
   6 -11   2        0.04       -6.50      6.50 o
  -2 -10   2        0.00       -3.89      6.48 o
  -1 -10   2        8.29       10.47     17.39 o
   0 -10   2        0.49        4.76      7.45 o
   1 -10   2        6.25       -5.26      6.83 o
   2 -10   2        0.01       -2.28      4.30 o
   3 -10   2       16.51       12.87     12.50 o
   4 -10   2        2.72        1.57      5.43 o
   5 -10   2       27.30       20.38      7.87 o
   6 -10   2        5.89        6.44      6.40 o
   7 -10   2        5.11        2.68      6.53 o
  -3  -9   2        2.05       -8.91      8.91 o
  -2  -9   2       45.81       39.46     13.70 o
  -1  -9   2       12.71       11.63      7.24 o
   0  -9   2      144.86      134.76      9.35 o
   1  -9   2        4.97        4.62      4.31 o
   2  -9   2      179.59      179.92     13.34 o
   3  -9   2       44.59       22.61     11.36 o
   4  -9   2      265.91      259.25     24.15 o
   5  -9   2       43.73       40.28      9.19 o
   6  -9   2      219.23      215.82     51.11 o
   7  -9   2        0.16        6.40      6.78 o
  -4  -8   2       99.14       98.62     19.54 o
  -3  -8   2       53.23       84.72     17.39 o
  -2  -8   2      352.34      455.47     28.06 o
  -1  -8   2      142.06      136.70     11.07 o
   0  -8   2      652.63      637.30     19.72 o
   1  -8   2       71.38       73.46      5.50 o
   2  -8   2     1299.04     1422.59     31.26 o
   3  -8   2      261.05      274.65     15.51 o
   4  -8   2      820.15      908.27     64.63 o
   5  -8   2      323.94      341.81     19.08 o
   6  -8   2      220.00      226.24     17.19 o
   7  -8   2       49.65       55.26     10.78 o
   8  -8   2      113.13      163.70     17.93 o
  -5  -7   2       18.31        9.56     11.48 o
  -4  -7   2       10.47        8.60      9.10 o
  -3  -7   2       19.05       18.20      8.87 o
  -2  -7   2       20.97       16.14      4.91 o
  -1  -7   2       12.18        8.52      3.30 o
   0  -7   2      196.21      218.81      9.21 o
   1  -7   2      145.89      134.47      7.45 o
   2  -7   2       63.07       53.53      7.57 o
   3  -7   2        0.07       -0.09      6.89 o
   4  -7   2       23.98       23.19      6.16 o
   5  -7   2       52.08       36.47      7.63 o
   6  -7   2       76.75       74.83     10.98 o
   7  -7   2        3.73        1.02      5.68 o
   8  -7   2       16.55       24.40     15.41 o
  -5  -6   2        1.56       15.43      8.98 o
  -4  -6   2       24.81       31.40     10.94 o
  -3  -6   2        1.05        3.26      6.41 o
  -2  -6   2      143.96      146.40     10.20 o
  -1  -6   2        0.28        1.98      2.64 o
   0  -6   2       25.96       21.02      4.09 o
   1  -6   2      241.67      259.63      8.43 o
   2  -6   2       89.92      104.31      4.31 o
   3  -6   2       69.13       62.65      7.53 o
   4  -6   2      131.26      144.07     17.56 o
   5  -6   2       22.81       15.67      6.31 o
   6  -6   2        3.92        6.48      8.46 o
   7  -6   2        0.06        8.98      5.99 o
   8  -6   2        0.55        0.28      6.30 o
  -6  -5   2        1.54        8.02      9.67 o
  -5  -5   2        1.08       -3.19      6.37 o
  -4  -5   2        7.28       -2.65      6.33 o
  -3  -5   2       16.69       16.18      8.79 o
  -2  -5   2      125.30      134.63      7.24 o
  -1  -5   2        0.07        0.60      1.71 o
   0  -5   2       12.02       13.05      2.71 o
   1  -5   2        0.35       -0.44      1.63 o
   2  -5   2       97.07      100.16      3.36 o
   3  -5   2       16.82       15.64      4.10 o
   4  -5   2      265.33      249.24     12.70 o
   5  -5   2       45.89       38.28      7.12 o
   6  -5   2       50.48       64.27     11.63 o
   7  -5   2        2.34       13.31      6.56 o
   8  -5   2        4.24       -5.97      5.97 o
  -6  -4   2        5.86       15.59     10.21 o
  -5  -4   2        1.29        6.72      7.98 o
  -4  -4   2        5.16        2.54      3.84 o
  -3  -4   2        4.83        7.52      2.97 o
  -2  -4   2        0.34        1.22      1.80 o
  -1  -4   2        0.16        1.00      2.92 o
   0  -4   2       72.80       78.76      4.47 o
   1  -4   2       90.66       69.32      5.57 o
   2  -4   2      394.45      400.15     18.85 o
   3  -4   2       78.01       72.43      6.71 o
   4  -4   2       78.78       93.07      6.80 o
   5  -4   2        9.26        8.77      6.85 o
   6  -4   2        7.42        4.77      3.79 o
   7  -4   2        0.20       -1.09      7.01 o
   8  -4   2        0.32       -4.60      4.60 o
  -7  -3   2        0.04        5.64      9.21 o
  -6  -3   2        0.32        0.38      7.18 o
  -5  -3   2        2.30       -1.17      4.40 o
  -4  -3   2        0.31        0.26      2.37 o
  -3  -3   2       82.29       75.25      5.32 o
  -2  -3   2        5.48        2.87      1.69 o
  -1  -3   2      680.61      662.38     10.53 o
   0  -3   2        0.16       -0.39      1.24 o
   1  -3   2      142.96      145.95      4.10 o
   2  -3   2      221.74      242.22      7.17 o
   3  -3   2       47.56       38.78      3.03 o
   4  -3   2       57.64       68.61      3.43 o
   5  -3   2        3.16        0.56      2.33 o
   6  -3   2       10.64       10.05      4.06 o
   7  -3   2       10.35       12.36      4.78 o
   8  -3   2        0.86       -4.33      4.33 o
  -7  -2   2        4.69       -2.69      7.26 o
  -6  -2   2        0.76        2.42      3.69 o
  -5  -2   2       21.86       26.42      4.68 o
  -4  -2   2        5.03        5.28      2.17 o
  -3  -2   2       37.22       34.62      3.15 o
  -2  -2   2       31.15       28.50      3.57 o
  -1  -2   2       16.46       11.56      1.95 o
   0  -2   2       64.86       79.75      3.14 o
   1  -2   2       25.62       20.39      2.40 o
   2  -2   2      187.58      226.95      5.10 o
   3  -2   2      326.73      310.60      6.12 o
   4  -2   2        1.93        3.51      1.99 o
   5  -2   2       22.58       27.94      5.90 o
   6  -2   2        4.33        3.37      4.60 o
   7  -2   2        0.01       -0.19      4.08 o
   8  -2   2        0.99        3.76      6.05 o
  -8  -1   2        0.02       -6.22      9.02 o
  -7  -1   2        5.46        7.94      4.74 o
  -6  -1   2       19.91       31.43      7.73 o
  -5  -1   2       30.49       36.48      5.02 o
  -4  -1   2      112.52      126.69      5.51 o
  -3  -1   2      298.17      268.08      6.37 o
  -2  -1   2       39.67       36.89      2.39 o
  -1  -1   2     2449.96     2226.75     19.76 o
   0  -1   2      241.49      231.03      4.03 o
   1  -1   2     3226.84     3019.07     16.22 o
   2  -1   2     1149.28     1210.14     10.80 o
   3  -1   2      451.63      441.39      9.81 o
   4  -1   2      319.58      360.51      9.92 o
   5  -1   2       32.34       32.23      4.91 o
   6  -1   2       32.46       39.32      6.18 o
   7  -1   2        3.55       -3.80      5.53 o
  -8   0   2        2.13        1.63      5.78 o
  -7   0   2        0.30       -4.16      4.16 o
  -6   0   2       12.24        6.38      4.86 o
  -5   0   2       19.56       27.75      3.86 o
  -4   0   2       20.32       19.59      2.97 o
  -3   0   2      142.21      152.45      5.35 o
  -2   0   2        9.37       14.38      1.57 o
  -1   0   2      410.65      387.86      6.25 o
   0   0   2       35.28       46.89      2.53 o
   1   0   2       63.29       44.99      2.42 o
   2   0   2       44.68       51.31      2.85 o
   3   0   2       63.33       61.34      5.05 o
   4   0   2        0.07        1.44      1.83 o
   5   0   2       14.90       13.31      5.06 o
   6   0   2        0.21        1.61      3.13 o
   7   0   2        0.16        6.41      9.42 o
  -8   1   2        4.63       -0.31      7.37 o
  -7   1   2       16.59       28.04      6.97 o
  -6   1   2       56.54       54.66      5.94 o
  -5   1   2       87.31       88.66      7.61 o
  -4   1   2      149.79      153.87      5.46 o
  -3   1   2      515.01      515.59      8.01 o
  -2   1   2     1688.94     1599.97     14.19 o
  -1   1   2       32.27       36.02      2.77 o
   0   1   2     4131.08     3700.91     24.07 o
   1   1   2     1026.57      946.22     11.91 o
   2   1   2      440.16      401.38      7.08 o
   3   1   2        4.87        0.48      1.65 o
   4   1   2       64.62       55.31      4.99 o
   5   1   2       51.50       53.68      7.80 o
   6   1   2       15.40       16.14      4.80 o
   7   1   2        6.59        1.85      5.67 o
  -8   2   2        0.05        5.99      9.87 o
  -7   2   2        0.00        9.06      8.45 o
  -6   2   2        4.38        3.80      2.44 o
  -5   2   2        2.52        1.96      2.18 o
  -4   2   2       69.69       68.82      5.62 o
  -3   2   2       91.69       92.47      4.61 o
  -2   2   2      253.48      257.73      6.30 o
  -1   2   2        3.75        8.27      1.79 o
   0   2   2     2426.82     2305.69     22.71 o
   1   2   2      811.51      784.15     15.15 o
   2   2   2       36.32       32.88      3.91 o
   3   2   2       11.52       12.58      2.97 o
   4   2   2        5.07        5.29      6.64 o
   5   2   2        9.54        3.91      3.52 o
   6   2   2        1.80        3.42      4.34 o
   7   2   2        0.05       -3.80      5.72 o
  -8   3   2        8.80        4.07      8.45 o
  -7   3   2        0.67        0.63      4.37 o
  -6   3   2       28.35       26.43      8.41 o
  -5   3   2       16.91       17.87      3.26 o
  -4   3   2      937.29      939.39     16.13 o
  -3   3   2       17.20       16.04      2.59 o
  -2   3   2     1127.18     1083.27     13.41 o
  -1   3   2        0.21        5.43      2.47 o
   0   3   2      172.25      150.68      4.20 o
   1   3   2      847.81      738.94     12.23 o
   2   3   2       44.57       44.60      6.43 o
   3   3   2      134.65      121.33      8.74 o
   4   3   2       98.93      103.35     11.81 o
   5   3   2        3.30        5.71      4.07 o
   6   3   2       13.67       12.61      6.82 o
  -8   4   2       75.60       57.54     15.51 o
  -7   4   2       49.36       62.83     14.09 o
  -6   4   2      476.53      491.59     22.25 o
  -5   4   2       31.86       19.84      7.62 o
  -4   4   2      882.62      899.13     14.67 o
  -3   4   2      182.06      199.75      6.71 o
  -2   4   2     2314.30     2541.65     22.63 o
  -1   4   2      749.82      782.08     12.41 o
   0   4   2     3940.72     4145.39     35.74 o
   1   4   2       53.79       59.93      3.65 o
   2   4   2      933.39     1014.33     19.13 o
   3   4   2       15.70       12.81      3.73 o
   4   4   2      112.58      109.54     17.27 o
   5   4   2       14.46       15.95      5.73 o
   6   4   2       35.70       23.35      8.37 o
  -8   5   2       44.74       20.15     10.75 o
  -7   5   2       36.64       30.41      8.02 o
  -6   5   2      110.09      125.29     11.23 o
  -5   5   2       17.44       17.01      5.06 o
  -4   5   2      505.69      553.15     17.50 o
  -3   5   2       11.86       17.76      2.87 o
  -2   5   2      435.07      505.49     11.11 o
  -1   5   2       93.19      106.20      6.48 o
   0   5   2        0.68        5.32      1.92 o
   1   5   2        8.70        9.39      3.61 o
   2   5   2       14.54       10.77      4.36 o
   3   5   2        4.30        7.31      3.95 o
   4   5   2       19.01       21.52      5.69 o
   5   5   2        3.44        3.41      5.81 o
  -8   6   2        0.45        1.44      9.21 o
  -7   6   2       14.37        8.43      5.46 o
  -6   6   2        2.09        0.77      4.55 o
  -5   6   2       25.99       16.43      8.16 o
  -4   6   2        5.44        1.17      4.28 o
  -3   6   2       63.80       74.88      6.54 o
  -2   6   2       14.92       15.19      3.47 o
  -1   6   2       83.38      103.36      6.42 o
   0   6   2       26.43       29.81      4.34 o
   1   6   2       11.48       12.09      3.90 o
   2   6   2        1.29       -2.50      2.70 o
   3   6   2        2.31        4.21      4.22 o
   4   6   2        1.37        7.86      5.19 o
   5   6   2        0.27        4.03      6.91 o
  -8   7   2        7.89        4.70      7.21 o
  -7   7   2        0.94       -1.95      4.54 o
  -6   7   2       39.23       22.99     12.65 o
  -5   7   2        0.43        0.38      4.06 o
  -4   7   2       82.11       76.35      9.36 o
  -3   7   2        0.65       -0.18      3.60 o
  -2   7   2       13.37       11.67      4.44 o
  -1   7   2        0.87       -2.89      2.89 o
   0   7   2        0.63        0.72      3.24 o
   1   7   2        2.63        2.96      3.60 o
   2   7   2       10.33        4.08      4.02 o
   3   7   2        0.06        3.16      5.38 o
   4   7   2        4.29       -3.87      6.06 o
  -8   8   2        0.51        1.69      6.02 o
  -7   8   2       11.99       12.62      6.94 o
  -6   8   2        2.29        7.91      5.71 o
  -5   8   2       33.34       38.17      7.89 o
  -4   8   2        2.44       -3.87      3.87 o
  -3   8   2        3.32        2.27      4.15 o
  -2   8   2        9.62       -0.19      6.79 o
  -1   8   2        0.14       -1.66      4.30 o
   0   8   2       16.59        2.22      4.56 o
   1   8   2        6.84        4.81      4.43 o
   2   8   2        0.84       -0.74      4.21 o
   3   8   2        4.49       15.04      5.80 o
  -7   9   2        1.78        7.11      6.52 o
  -6   9   2        0.12        0.79      5.72 o
  -5   9   2       21.88       33.27      7.91 o
  -4   9   2        0.27        1.52      4.69 o
  -3   9   2       23.89       24.53      6.90 o
  -2   9   2        0.41        5.64      5.83 o
  -1   9   2        6.06        8.08      5.11 o
   0   9   2        2.43       -1.65      5.24 o
   1   9   2        3.86        0.57      4.70 o
   2   9   2        0.78       -2.18      4.97 o
  -7  10   2        0.38        1.83      6.55 o
  -6  10   2        5.13        7.02      7.06 o
  -5  10   2        2.20        3.79      6.20 o
  -4  10   2       16.42        8.60      8.33 o
  -3  10   2        3.79       -3.15      6.72 o
  -2  10   2        4.79       14.17     10.83 o
  -1  10   2        0.05       -2.73      8.02 o
   0  10   2        1.11        0.83      6.06 o
   1  10   2        0.06        1.73      6.71 o
  -5  11   2        2.70        3.69      9.40 o
  -4  11   2       25.50       40.92     14.20 o
  -3  11   2        0.00        9.90      8.83 o
  -2  11   2       13.68       11.94     10.25 o
  -1  11   2        0.18        5.37      9.90 o
   2 -12   3        6.24        8.71     10.71 o
   3 -12   3        0.18        0.39      6.59 o
   4 -12   3        2.83       13.71      7.86 o
   1 -11   3        0.90       -6.30      7.29 o
   2 -11   3        0.45        5.31      5.46 o
   3 -11   3        2.59       11.29      6.80 o
   4 -11   3        1.74        3.31      6.39 o
   5 -11   3        0.23        7.72      6.73 o
   6 -11   3        0.13       -2.60      6.15 o
  -2 -10   3        0.71       -6.68      8.83 o
  -1 -10   3        1.49       -0.46      5.80 o
   0 -10   3        0.03       -6.87      7.26 o
   1 -10   3       21.26       14.80      6.41 o
   2 -10   3        0.08        1.61      4.64 o
   3 -10   3       45.30       36.99      8.30 o
   4 -10   3        2.38        2.23      5.20 o
   5 -10   3       14.79        1.76      5.90 o
   6 -10   3       14.18       21.09     12.74 o
   7 -10   3        4.59        4.10      8.27 o
  -3  -9   3        0.12       -8.48      8.48 o
  -2  -9   3      163.75      181.38     21.88 o
  -1  -9   3        3.76        7.33      8.33 o
   0  -9   3      278.42      296.51     11.94 o
   1  -9   3        1.17        9.94      5.22 o
   2  -9   3      344.97      364.34     17.51 o
   3  -9   3        0.28        1.98      4.38 o
   4  -9   3      199.22      193.19     15.30 o
   5  -9   3        0.93        0.35      5.55 o
   6  -9   3       67.50       65.93     11.47 o
   7  -9   3        0.01       -1.33      8.79 o
  -4  -8   3       90.65       99.81     20.35 o
  -3  -8   3      125.03       97.01     18.08 o
  -2  -8   3      223.92      251.94     23.19 o
  -1  -8   3      254.87      246.81     12.24 o
   0  -8   3      477.32      519.36     15.54 o
   1  -8   3      591.90      587.44     47.49 o
   2  -8   3      576.92      630.34     26.43 o
   3  -8   3      457.36      510.61     57.93 o
   4  -8   3      691.70      716.37     24.61 o
   5  -8   3      181.05      214.52     21.59 o
   6  -8   3      421.31      467.18     22.31 o
   7  -8   3       97.74       82.27     12.70 o
   8  -8   3       87.85       74.64     13.16 o
  -5  -7   3        5.24        8.41     11.55 o
  -4  -7   3       22.02       -5.68      8.83 o
  -3  -7   3       33.28       35.66     12.17 o
  -2  -7   3       62.20       57.61      8.13 o
  -1  -7   3       89.97       84.36      7.61 o
   0  -7   3       74.46       78.55      7.21 o
   1  -7   3       39.52       44.05      4.91 o
   2  -7   3      198.51      218.26     12.71 o
   3  -7   3      256.84      257.28     21.02 o
   4  -7   3        9.16        6.95      4.40 o
   5  -7   3      236.38      242.23     15.88 o
   6  -7   3       16.01       15.45      6.67 o
   7  -7   3       28.18       24.97      8.00 o
   8  -7   3        0.00        4.98      7.64 o
  -5  -6   3        5.10       -0.42      7.98 o
  -4  -6   3        1.83       -3.69      7.33 o
  -3  -6   3        1.82       -1.20      4.18 o
  -2  -6   3       10.76        8.12      3.29 o
  -1  -6   3       13.04        8.35      4.15 o
   0  -6   3       18.83       12.39      3.76 o
   1  -6   3      164.62      182.10      7.38 o
   2  -6   3        1.90        4.95      2.75 o
   3  -6   3        3.34        3.37      3.48 o
   4  -6   3        8.40       13.34      4.59 o
   5  -6   3      122.55      121.33     11.61 o
   6  -6   3       64.92       81.22     10.91 o
   7  -6   3        2.16       -0.03     13.55 o
   8  -6   3        4.41        9.57      6.69 o
  -6  -5   3        6.59        0.81     10.25 o
  -5  -5   3       44.90       72.78     15.89 o
  -4  -5   3        0.00        1.75      3.98 o
  -3  -5   3       56.73       72.76      8.71 o
  -2  -5   3        6.91        9.62      3.01 o
  -1  -5   3       35.16       35.37      4.58 o
   0  -5   3      150.48      139.17      6.41 o
   1  -5   3      746.69      764.22     12.62 o
   2  -5   3        5.33        7.02      3.05 o
   3  -5   3      139.26      149.69      9.79 o
   4  -5   3       48.68       56.58      7.59 o
   5  -5   3       23.08       20.85      6.06 o
   6  -5   3        0.85       -1.47      3.18 o
   7  -5   3        0.67       -0.25      4.46 o
   8  -5   3        0.16       -6.68      7.52 o
  -6  -4   3       16.28       26.53     11.86 o
  -5  -4   3       16.58       12.84      5.73 o
  -4  -4   3        2.87        7.02      4.56 o
  -3  -4   3       42.30       45.67      4.81 o
  -2  -4   3      195.81      189.45      7.38 o
  -1  -4   3        2.73        1.93      1.95 o
   0  -4   3        4.95        8.83      2.15 o
   1  -4   3      200.48      217.38      6.14 o
   2  -4   3      223.64      206.97      9.09 o
   3  -4   3       13.38       20.42      3.44 o
   4  -4   3       59.67       77.69      6.58 o
   5  -4   3       48.04       54.77      6.42 o
   6  -4   3       50.30       47.58      6.83 o
   7  -4   3        3.81        0.32      6.44 o
   8  -4   3       13.04       13.17      6.30 o
  -7  -3   3        6.34       18.62     10.10 o
  -6  -3   3       12.34        4.49      5.43 o
  -5  -3   3        1.13        3.45      4.40 o
  -4  -3   3        4.40        4.80      3.95 o
  -3  -3   3        2.43        0.40      1.75 o
  -2  -3   3       20.51       18.21      3.20 o
  -1  -3   3       35.15       36.84      3.09 o
   0  -3   3      189.10      190.59      5.43 o
   1  -3   3       65.94       77.23      4.05 o
   2  -3   3       65.21       65.43      2.89 o
   3  -3   3       73.78       71.82      3.64 o
   4  -3   3        5.46        5.76      1.97 o
   5  -3   3       32.56       31.67      4.90 o
   6  -3   3        5.67        7.74      3.73 o
   7  -3   3        1.50        9.38      4.79 o
   8  -3   3        2.36        4.93     10.96 o
  -7  -2   3        0.40        2.34      4.82 o
  -6  -2   3        3.66        1.58      6.02 o
  -5  -2   3        3.61        0.64      3.09 o
  -4  -2   3        0.50        1.58      2.22 o
  -3  -2   3      232.23      200.77      7.84 o
  -2  -2   3       16.56       17.87      2.15 o
  -1  -2   3     1704.46     1520.61     12.63 o
   0  -2   3        2.29        1.96      1.26 o
   1  -2   3      745.59      675.11      8.91 o
   2  -2   3       16.03       14.58      2.13 o
   3  -2   3       10.36       13.95      2.41 o
   4  -2   3        6.86        8.29      2.05 o
   5  -2   3        4.52        4.26      2.19 o
   6  -2   3        0.86        1.00      5.60 o
   7  -2   3        0.00       -4.99      6.14 o
   8  -2   3        0.01        5.96      6.51 o
  -8  -1   3        1.03        0.07      5.40 o
  -7  -1   3        1.06        0.99      3.98 o
  -6  -1   3        6.92        2.32      3.70 o
  -5  -1   3        0.04       -1.00      2.38 o
  -4  -1   3       63.90       62.86      5.26 o
  -3  -1   3        3.76        3.94      2.16 o
  -2  -1   3      731.09      694.59     11.52 o
  -1  -1   3      106.25       89.19      4.89 o
   0  -1   3      728.76      765.42      8.56 o
   1  -1   3       22.08       26.55      4.49 o
   2  -1   3      128.57      132.32      5.31 o
   3  -1   3      160.44      156.05      6.68 o
   4  -1   3       56.31       61.36      5.59 o
   5  -1   3        3.51        2.71      2.31 o
   6  -1   3       11.63       11.56      4.27 o
   7  -1   3        3.98       10.02      7.14 o
  -8   0   3        0.74        1.51      6.11 o
  -7   0   3        5.09        7.69      4.69 o
  -6   0   3       31.97       31.23      5.36 o
  -5   0   3        8.89        4.16      3.11 o
  -4   0   3      212.87      204.60      5.79 o
  -3   0   3        1.66       -0.25      0.99 o
  -2   0   3        0.21       -1.00      1.00 o
  -1   0   3      559.86      575.61      6.39 o
   0   0   3      194.11      191.51      4.51 o
   1   0   3      322.37      340.55      6.23 o
   2   0   3       14.86       14.54      1.83 o
   3   0   3        5.53        7.31      1.87 o
   4   0   3        6.71        3.77      2.00 o
   5   0   3        3.77       -0.06      2.58 o
   6   0   3        0.23        1.42      3.64 o
   7   0   3        0.60       -7.79      7.79 o
  -8   1   3        3.90        3.83      6.29 o
  -7   1   3        2.41        0.00      6.31 o
  -6   1   3        1.14        4.94      3.91 o
  -5   1   3       14.59       10.87      2.50 o
  -4   1   3        3.16       -0.87      1.63 o
  -3   1   3        7.74       10.54      2.12 o
  -2   1   3       99.41       88.19      4.00 o
  -1   1   3      361.53      345.48      6.57 o
   0   1   3      203.41      185.65      6.34 o
   1   1   3      513.81      450.68     11.05 o
   2   1   3       10.43       13.52      2.58 o
   3   1   3       36.40       29.90      3.10 o
   4   1   3        2.82        3.48      2.25 o
   5   1   3        0.71        2.35      3.33 o
   6   1   3        0.11        4.32      4.26 o
   7   1   3        0.06       -2.73      4.67 o
  -8   2   3        0.00       -0.54      7.95 o
  -7   2   3        3.93        0.84      6.68 o
  -6   2   3        4.16        2.73      3.09 o
  -5   2   3       63.15       69.69      8.73 o
  -4   2   3        0.61       -0.12      1.60 o
  -3   2   3      533.85      516.05     10.29 o
  -2   2   3        0.36        3.19      1.67 o
  -1   2   3      251.99      255.77      6.23 o
   0   2   3      124.44       98.33      5.78 o
   1   2   3       30.36       25.69      4.87 o
   2   2   3      260.94      273.72      6.18 o
   3   2   3       11.02       13.37      4.29 o
   4   2   3       36.71       45.36      5.89 o
   5   2   3        9.60        0.92      3.59 o
   6   2   3        1.08        2.12      4.44 o
   7   2   3        0.01       -0.06      9.50 o
  -8   3   3        2.74       -3.69      7.02 o
  -7   3   3        4.03        5.99      7.64 o
  -6   3   3       10.58        8.61      5.68 o
  -5   3   3       14.77       12.76      4.56 o
  -4   3   3       46.15       51.06      4.54 o
  -3   3   3      293.65      275.90      7.86 o
  -2   3   3        2.08        3.82      2.79 o
  -1   3   3       13.02       14.01      2.28 o
   0   3   3      470.16      478.64      9.31 o
   1   3   3      378.66      352.79      9.84 o
   2   3   3        0.82        0.35      2.08 o
   3   3   3       13.59       10.04      3.46 o
   4   3   3        0.40        1.11      3.55 o
   5   3   3        3.59        4.98      4.26 o
   6   3   3        1.60        3.83      5.26 o
  -8   4   3       24.69       17.97     10.21 o
  -7   4   3        0.00       -6.57      7.56 o
  -6   4   3       22.18       30.65      6.54 o
  -5   4   3       10.20        8.67      4.18 o
  -4   4   3      379.90      430.69     10.99 o
  -3   4   3       21.86       19.45      3.21 o
  -2   4   3      322.32      334.73      8.78 o
  -1   4   3       24.17       34.06      3.53 o
   0   4   3        0.07       -0.21      1.30 o
   1   4   3      551.02      549.84     13.35 o
   2   4   3       92.91      113.78     10.42 o
   3   4   3       89.06       97.12     11.63 o
   4   4   3       72.56       67.02     10.11 o
   5   4   3        2.59       -3.18      4.35 o
   6   4   3        9.14       11.97     16.60 o
  -8   5   3        5.55       -6.87      6.87 o
  -7   5   3        7.40        7.99      5.71 o
  -6   5   3       33.71       36.53      7.66 o
  -5   5   3        2.63       -1.74      3.45 o
  -4   5   3       34.54       27.86      3.94 o
  -3   5   3        1.79        1.65      2.43 o
  -2   5   3       21.65       27.60      3.86 o
  -1   5   3       19.34       21.73      3.33 o
   0   5   3      221.36      224.33     11.37 o
   1   5   3       59.25       83.23      6.87 o
   2   5   3       29.90       31.25      5.19 o
   3   5   3       11.74       13.37      4.85 o
   4   5   3        0.88        3.61      4.40 o
   5   5   3        0.18       -0.30      5.06 o
  -8   6   3        0.04        1.84      8.60 o
  -7   6   3        1.94       -2.17      4.32 o
  -6   6   3       17.32       19.35      6.02 o
  -5   6   3        8.05        5.95      8.96 o
  -4   6   3        2.10       -0.61      3.14 o
  -3   6   3        9.66        9.31      3.04 o
  -2   6   3       19.36       14.69      3.49 o
  -1   6   3        2.66        0.34      2.30 o
   0   6   3      162.59      160.79     11.17 o
   1   6   3       56.94       58.20      6.62 o
   2   6   3       24.52       15.47      8.50 o
   3   6   3       14.41       14.85      5.09 o
   4   6   3        1.15        5.59      5.67 o
  -8   7   3        0.24       -4.97      5.88 o
  -7   7   3       12.48       13.56      6.99 o
  -6   7   3        0.03       -4.48      4.48 o
  -5   7   3       11.92       10.88      5.20 o
  -4   7   3        2.67       -0.94      4.47 o
  -3   7   3        3.87        3.09      3.61 o
  -2   7   3        6.01        1.88      3.01 o
  -1   7   3        2.03        0.76      3.50 o
   0   7   3       38.92       37.27      7.16 o
   1   7   3        2.80        4.18      3.92 o
   2   7   3        1.61        1.77      3.96 o
   3   7   3        0.51        1.04      4.72 o
   4   7   3        0.09       -0.04      7.09 o
  -8   8   3        1.85        7.09      7.29 o
  -7   8   3       29.49       16.58      7.35 o
  -6   8   3        1.51       -3.46      5.15 o
  -5   8   3       56.33       43.39     14.70 o
  -4   8   3        0.08        4.26      4.19 o
  -3   8   3      121.18      111.06     12.63 o
  -2   8   3       14.57       11.32      5.26 o
  -1   8   3       97.69       95.37     12.88 o
   0   8   3       40.89       38.08      8.09 o
   1   8   3       27.90       38.82     24.43 o
   2   8   3        8.73       -1.85      4.49 o
   3   8   3       14.33       22.43      6.97 o
  -7   9   3        0.24       -0.32      6.35 o
  -6   9   3       40.72       35.40     14.55 o
  -5   9   3        0.66       -1.61      5.31 o
  -4   9   3       81.59       84.14     12.02 o
  -3   9   3        0.10        0.38      7.37 o
  -2   9   3       34.98       16.58     10.21 o
  -1   9   3        0.15       -4.73      4.73 o
   0   9   3        9.46       13.21      9.40 o
   1   9   3        2.28       -1.11      5.64 o
   2   9   3       12.39        1.83      6.36 o
  -6  10   3        0.02       -4.38      6.12 o
  -5  10   3        0.65       -0.10      6.08 o
  -4  10   3        1.67        8.10      9.48 o
  -3  10   3        4.26       14.01     10.21 o
  -2  10   3        0.93       12.40      9.25 o
  -1  10   3        8.02       14.74     10.33 o
   0  10   3        0.10        4.02      7.06 o
  -5  11   3        0.75       -0.38     10.79 o
  -4  11   3        2.91       16.01     11.02 o
  -3  11   3        1.57       16.20     11.44 o
  -2  11   3        2.76       -7.98      7.98 o
   2 -12   4        0.16       -2.86      5.69 o
   3 -12   4        1.98       -0.73     15.32 o
   4 -12   4        2.24        1.78      8.93 o
   1 -11   4        0.26       -4.62      4.62 o
   2 -11   4        0.02       -0.80      6.03 o
   3 -11   4        0.09       -0.88      5.95 o
   4 -11   4        0.02        4.98      6.09 o
   5 -11   4        0.82       -0.90      6.72 o
   6 -11   4        0.65       -6.20      6.20 o
  -2 -10   4        3.71        0.15      9.25 o
  -1 -10   4       12.08       15.70     10.17 o
   0 -10   4        6.47        9.71      7.06 o
   1 -10   4       11.81       18.98      6.29 o
   2 -10   4        0.14        8.95      5.47 o
   3 -10   4       10.22       13.74      6.72 o
   4 -10   4        0.69       -0.34      5.40 o
   5 -10   4       13.44        6.69      6.22 o
   6 -10   4        0.87        0.50      6.45 o
   7 -10   4        6.56        6.87      8.05 o
  -3  -9   4        4.31        4.18     10.29 o
  -2  -9   4       12.47        7.14      9.60 o
  -1  -9   4       42.31       39.19      7.84 o
   0  -9   4       23.37       11.97      4.16 o
   1  -9   4       62.79       70.53     16.20 o
   2  -9   4        4.70        3.81      4.34 o
   3  -9   4       27.03       36.83     15.80 o
   4  -9   4        0.03       -3.14      3.93 o
   5  -9   4       13.76        8.12      5.46 o
   6  -9   4        4.73       -2.05     15.26 o
   7  -9   4        2.58        2.19      7.69 o
  -4  -8   4       12.62       21.65     12.78 o
  -3  -8   4       46.78       59.35     15.43 o
  -2  -8   4       27.42       34.47     12.25 o
  -1  -8   4      171.04      186.22     12.55 o
   0  -8   4       20.25       14.98      3.92 o
   1  -8   4      178.82      197.98     16.30 o
   2  -8   4        7.51       -0.22      4.26 o
   3  -8   4       67.99       71.47      9.53 o
   4  -8   4        1.22       -0.84      4.61 o
   5  -8   4       46.26       34.46      8.08 o
   6  -8   4        0.03        6.18      5.54 o
   7  -8   4       22.64       35.28      9.68 o
  -5  -7   4       12.33       17.35     12.09 o
  -4  -7   4        9.21        0.50      8.52 o
  -3  -7   4        9.55        8.53      5.75 o
  -2  -7   4       67.31       67.66      8.90 o
  -1  -7   4        0.09        0.63      2.37 o
   0  -7   4      251.90      232.97      9.29 o
   1  -7   4        0.01        0.72      2.33 o
   2  -7   4      445.66      456.05     17.03 o
   3  -7   4        0.44       -2.21      4.76 o
   4  -7   4      101.08       91.31     10.47 o
   5  -7   4        6.38        7.58      6.07 o
   6  -7   4        6.43       13.66      8.37 o
   7  -7   4       15.74       17.43      8.00 o
   8  -7   4        5.04        4.77      7.30 o
  -5  -6   4        1.59       -7.06      7.91 o
  -4  -6   4        4.63       14.44      6.97 o
  -3  -6   4        1.52        7.96      5.14 o
  -2  -6   4       29.95       31.90      6.81 o
  -1  -6   4       11.83       11.86      3.30 o
   0  -6   4       81.80       85.93      7.14 o
   1  -6   4        9.91       13.05      2.81 o
   2  -6   4      172.33      169.56     10.61 o
   3  -6   4       20.61       21.81      6.24 o
   4  -6   4        0.38       -2.68      2.68 o
   5  -6   4       28.12       23.50      6.43 o
   6  -6   4       19.23       13.66      5.76 o
   7  -6   4        0.06        2.03      5.54 o
   8  -6   4        0.20       -0.91      6.60 o
  -6  -5   4       23.72       21.00     12.28 o
  -5  -5   4        0.21       -5.31      9.46 o
  -4  -5   4       31.50       25.44     13.49 o
  -3  -5   4       84.26       78.72     10.38 o
  -2  -5   4      112.35      131.07      6.99 o
  -1  -5   4      298.91      329.50      9.45 o
   0  -5   4      404.56      450.59     10.57 o
   1  -5   4        2.71        1.03      1.76 o
   2  -5   4       17.44       15.96      2.38 o
   3  -5   4       34.71       43.10      8.62 o
   4  -5   4       89.41       91.47      7.54 o
   5  -5   4       89.75       99.68      8.73 o
   6  -5   4      166.64      183.46     19.95 o
   7  -5   4        0.41        2.34      4.61 o
   8  -5   4       26.96       28.44      7.94 o
  -7  -4   4        0.72       10.48     12.02 o
  -6  -4   4       33.76       16.60      7.28 o
  -5  -4   4        6.61        3.09      7.18 o
  -4  -4   4      483.96      521.85     18.90 o
  -3  -4   4       14.86       14.30      4.41 o
  -2  -4   4     2240.18     2398.18     23.71 o
  -1  -4   4       89.18      102.57      5.27 o
   0  -4   4     3178.96     3478.26     26.31 o
   1  -4   4      290.55      299.38      8.34 o
   2  -4   4     3281.57     3573.56     21.34 o
   3  -4   4        0.98        0.75      1.34 o
   4  -4   4      947.11     1046.71     20.23 o
   5  -4   4      132.17      151.53     15.07 o
   6  -4   4       92.17       91.74     20.67 o
   7  -4   4        7.22        6.81      6.56 o
   8  -4   4       33.95       23.97      8.50 o
  -7  -3   4        3.03       -7.14      7.14 o
  -6  -3   4       59.36       56.33      9.60 o
  -5  -3   4       60.13       79.24      9.82 o
  -4  -3   4       12.94       13.92      4.93 o
  -3  -3   4       25.26       25.67      5.01 o
  -2  -3   4       32.53       33.95      3.02 o
  -1  -3   4      118.32      118.37      4.72 o
   0  -3   4      286.98      310.15      7.13 o
   1  -3   4      337.95      291.07      6.06 o
   2  -3   4       80.52       84.87      3.78 o
   3  -3   4      196.56      186.26      6.25 o
   4  -3   4       10.08        7.28      3.10 o
   5  -3   4        0.00        0.15      2.82 o
   6  -3   4       35.12       34.21      7.42 o
   7  -3   4        5.79        2.94      4.88 o
   8  -3   4        7.59        8.88      7.19 o
  -7  -2   4        2.62        4.57      5.78 o
  -6  -2   4        6.71        0.12      3.86 o
  -5  -2   4       10.15        2.20      3.50 o
  -4  -2   4       36.57       38.28      5.06 o
  -3  -2   4       85.70       99.54      4.25 o
  -2  -2   4      997.60      939.99     18.30 o
  -1  -2   4      116.70      121.61      6.26 o
   0  -2   4      313.63      281.10      5.30 o
   1  -2   4      405.83      398.18      7.78 o
   2  -2   4       35.97       38.94      3.25 o
   3  -2   4       31.69       30.57      3.48 o
   4  -2   4       21.84       21.37      3.50 o
   5  -2   4        8.60        8.57      2.60 o
   6  -2   4        1.29       -4.42     14.47 o
   7  -2   4        0.58        9.44      7.75 o
   8  -2   4        0.67       15.70      7.94 o
  -8  -1   4        1.51       -5.67      5.67 o
  -7  -1   4        0.02       -3.93      3.93 o
  -6  -1   4       25.81       28.31      5.57 o
  -5  -1   4        7.27        2.61      3.09 o
  -4  -1   4        9.94        6.19      3.88 o
  -3  -1   4      156.38      154.92      3.51 o
  -2  -1   4      157.55      139.47      5.79 o
  -1  -1   4      523.78      505.07     11.40 o
   0  -1   4      265.24      248.59      5.77 o
   1  -1   4      278.15      242.78      6.09 o
   2  -1   4        3.83        1.49      1.65 o
   3  -1   4        0.12       -0.20      1.39 o
   4  -1   4        5.48        3.29      1.94 o
   5  -1   4        0.52        3.41      2.52 o
   6  -1   4        4.47        1.20      4.14 o
   7  -1   4        0.74        1.88      7.83 o
  -8   0   4        1.79        1.57      6.45 o
  -7   0   4        5.86       16.10      5.11 o
  -6   0   4        6.09        2.09      3.55 o
  -5   0   4       22.37       20.54      3.92 o
  -4   0   4        1.74        1.00      1.68 o
  -3   0   4        0.03        3.13      1.34 o
  -2   0   4       49.51       43.35      2.45 o
  -1   0   4      813.05      785.58      9.68 o
   0   0   4      214.15      200.75      5.26 o
   1   0   4      468.54      479.63      9.95 o
   2   0   4       13.86       10.25      2.04 o
   3   0   4        8.17        8.05      1.97 o
   4   0   4        8.64       11.93      2.62 o
   5   0   4        4.16        6.69      3.71 o
   6   0   4        0.86        3.21      3.95 o
   7   0   4        0.06       -5.53      7.64 o
  -8   1   4        4.55       -1.81      6.20 o
  -7   1   4        7.32        2.04      3.92 o
  -6   1   4       13.79       19.96      5.60 o
  -5   1   4       44.28       48.86      8.20 o
  -4   1   4       12.86       14.54      3.71 o
  -3   1   4      159.52      161.44      9.42 o
  -2   1   4      258.94      255.50      6.57 o
  -1   1   4       67.31       79.64      3.27 o
   0   1   4      139.45      123.54      3.99 o
   1   1   4       20.47       11.84      9.48 o
   2   1   4        0.50        1.73      1.58 o
   3   1   4       64.72       65.58      7.06 o
   4   1   4        0.02       -0.87      2.17 o
   5   1   4       19.35       19.70      4.79 o
   6   1   4        0.55        0.58      4.42 o
   7   1   4        1.72        1.83      5.39 o
  -8   2   4        0.06        1.73      9.06 o
  -7   2   4        3.78        8.91      8.48 o
  -6   2   4       24.93       24.97      5.67 o
  -5   2   4       17.25       14.34      3.05 o
  -4   2   4      254.70      250.78      8.19 o
  -3   2   4       40.94       44.82      4.02 o
  -2   2   4       51.07       47.49      3.80 o
  -1   2   4       29.26       45.27      3.41 o
   0   2   4      170.25      165.87      7.53 o
   1   2   4       49.04       53.73      6.24 o
   2   2   4       26.91       24.96      4.29 o
   3   2   4       19.95       19.34      3.64 o
   4   2   4        0.02       -1.53      2.76 o
   5   2   4        2.49       -3.35      3.35 o
   6   2   4        0.09        6.22      4.81 o
  -8   3   4        0.12        8.33      9.21 o
  -7   3   4        7.08        6.14      8.06 o
  -6   3   4       13.13       13.43      3.68 o
  -5   3   4        6.13        4.03      2.46 o
  -4   3   4      100.88       81.29      5.62 o
  -3   3   4        0.95        1.92      1.98 o
  -2   3   4      206.19      181.60      6.72 o
  -1   3   4        4.32        7.51      2.16 o
   0   3   4      117.17       90.48     13.72 o
   1   3   4       39.04       46.34      5.88 o
   2   3   4       15.11       12.48      3.23 o
   3   3   4        0.05        2.09      2.88 o
   4   3   4       15.37       16.62      4.72 o
   5   3   4        0.80        5.86      4.72 o
   6   3   4        5.19        0.99      6.83 o
  -8   4   4        0.80        5.22      9.06 o
  -7   4   4        1.05        6.95      7.33 o
  -6   4   4       13.27        9.34      4.85 o
  -5   4   4       24.03       17.17      5.47 o
  -4   4   4        3.23        3.33      2.69 o
  -3   4   4      353.07      366.04     10.05 o
  -2   4   4       53.90       42.83      4.29 o
  -1   4   4       33.71       37.74      3.86 o
   0   4   4       39.15       30.89      5.39 o
   1   4   4      105.43      114.90      9.15 o
   2   4   4       14.86       24.29      4.53 o
   3   4   4        5.85        6.47      3.91 o
   4   4   4        3.29        1.93      3.73 o
   5   4   4        0.43        2.12      4.19 o
  -8   5   4        0.95       12.36     10.21 o
  -7   5   4        0.25        6.91      7.60 o
  -6   5   4       21.26       19.84      6.28 o
  -5   5   4        2.52        0.35      3.67 o
  -4   5   4        6.13        1.08      2.41 o
  -3   5   4       50.26       83.15      9.39 o
  -2   5   4        1.33        1.79      2.49 o
  -1   5   4       32.04       39.83      4.26 o
   0   5   4       85.14       77.44     24.03 o
   1   5   4       33.76       32.25      6.54 o
   2   5   4        0.49        4.21      3.49 o
   3   5   4        0.00        1.22      3.86 o
   4   5   4        2.08       -2.25      3.95 o
   5   5   4        3.52        9.06      5.67 o
  -8   6   4        1.00        3.07      6.79 o
  -7   6   4        4.29       -2.59      4.63 o
  -6   6   4        5.15        7.07      9.77 o
  -5   6   4        0.05        3.26      4.19 o
  -4   6   4       40.23       29.25     13.51 o
  -3   6   4       51.51       66.54      6.85 o
  -2   6   4       54.26       44.67      5.04 o
  -1   6   4       33.07       43.47      6.90 o
   0   6   4        7.46        0.01      9.83 o
   1   6   4       34.14       39.80      9.46 o
   2   6   4        3.09        2.85      3.66 o
   3   6   4        9.17        8.49      4.75 o
   4   6   4        5.01       -3.78      4.80 o
  -8   7   4        1.60       -1.61      7.41 o
  -7   7   4       13.59       24.84      7.86 o
  -6   7   4       35.20       30.29      7.56 o
  -5   7   4        1.06       -3.70      3.70 o
  -4   7   4       13.82       11.89      4.85 o
  -3   7   4        2.69        6.49      3.28 o
  -2   7   4       34.75       22.73      5.91 o
  -1   7   4        4.81        0.24      4.29 o
   0   7   4      110.97      141.68     12.65 o
   1   7   4        7.03        6.72      5.42 o
   2   7   4       18.98       11.29      6.45 o
   3   7   4        0.11       -1.36      4.79 o
  -8   8   4       24.46       15.19      8.64 o
  -7   8   4        3.24        1.94      6.44 o
  -6   8   4       36.34       24.54      7.29 o
  -5   8   4       15.41        8.26      5.24 o
  -4   8   4      136.57      114.02     11.58 o
  -3   8   4       15.10       14.93      8.98 o
  -2   8   4      127.13      101.12     11.26 o
  -1   8   4       17.25       17.61      6.78 o
   0   8   4       33.78       51.12      9.30 o
   1   8   4       38.32       32.72      8.28 o
   2   8   4       30.49        7.42     13.80 o
  -7   9   4        3.68       -1.30      6.32 o
  -6   9   4       47.44       32.02      9.07 o
  -5   9   4        2.58       10.60      5.88 o
  -4   9   4       65.73       33.17     12.36 o
  -3   9   4        6.06        2.26      8.25 o
  -2   9   4      124.44      116.54     19.42 o
  -1   9   4        2.51        1.92      7.10 o
   0   9   4      122.27      134.14     26.81 o
   1   9   4        1.01       -4.72      4.84 o
  -6  10   4        1.27       -6.19      6.19 o
  -5  10   4        0.62       -0.81      7.75 o
  -4  10   4        7.44        9.17      8.71 o
  -3  10   4        0.26       -7.60      7.60 o
  -2  10   4        0.70       -1.57      8.41 o
  -1  10   4        0.39       -6.83      6.83 o
   0  10   4        1.45       -4.38      6.97 o
  -4  11   4        8.98       17.85     11.90 o
  -3  11   4        0.00        0.84      7.72 o
   2 -12   5        4.54       16.06      7.59 o
   3 -12   5        0.01       10.30     13.61 o
   4 -12   5        0.46       -3.62     10.04 o
   1 -11   5        6.06       15.24      6.19 o
   2 -11   5        1.79        4.98      7.79 o
   3 -11   5       15.94       17.58      7.94 o
   4 -11   5        0.03       -3.73      5.51 o
   5 -11   5        0.79       -3.57      6.53 o
  -2 -10   5        0.75        2.26      9.87 o
  -1 -10   5       35.22       34.55     11.67 o
   0 -10   5       11.33       23.65      9.17 o
   1 -10   5       28.29       36.74      8.50 o
   2 -10   5       22.74       17.02     12.07 o
   3 -10   5        7.38        8.49      5.60 o
   4 -10   5       14.62       24.42      7.69 o
   5 -10   5        5.64        6.96      6.48 o
   6 -10   5        6.72       -2.97     15.26 o
  -3  -9   5       11.97       -1.38      9.29 o
  -2  -9   5        8.47       10.98      9.94 o
  -1  -9   5       38.64       27.69      7.16 o
   0  -9   5       13.43        7.60      5.39 o
   1  -9   5       47.33       53.12      8.76 o
   2  -9   5        0.12        5.84      4.51 o
   3  -9   5       35.59       34.57     12.02 o
   4  -9   5        1.87        4.14      5.40 o
   5  -9   5       19.55        9.93      8.52 o
   6  -9   5        1.16        9.28      7.06 o
   7  -9   5        8.78       -0.68      6.77 o
  -4  -8   5        0.84       -0.84     10.33 o
  -3  -8   5        0.16       -7.49      7.49 o
  -2  -8   5        0.42       -2.42      4.51 o
  -1  -8   5        1.91        0.31     11.88 o
   0  -8   5        4.20        2.22      2.90 o
   1  -8   5        0.42        0.47      3.41 o
   2  -8   5        2.74        5.38      5.49 o
   3  -8   5        6.58        0.01      3.73 o
   4  -8   5        3.66        5.02      5.24 o
   5  -8   5        1.99        5.66      5.69 o
   6  -8   5        0.00        3.65      6.09 o
   7  -8   5        0.60       -6.10      6.59 o
  -5  -7   5        0.82       -6.87     11.02 o
  -4  -7   5        9.12       24.07     10.52 o
  -3  -7   5        1.11        5.48      5.43 o
  -2  -7   5       23.00       15.90      5.75 o
  -1  -7   5       11.90       13.52      4.36 o
   0  -7   5       49.02       49.16      5.37 o
   1  -7   5       17.35       15.23      3.49 o
   2  -7   5       15.86       15.10      4.49 o
   3  -7   5        3.28        2.54      3.88 o
   4  -7   5        2.48        0.55      4.01 o
   5  -7   5        3.45       -2.64      4.93 o
   6  -7   5        7.95        2.76      5.60 o
   7  -7   5        0.42       -0.87      8.00 o
  -5  -6   5       11.47       17.08     10.06 o
  -4  -6   5        0.11        2.98      5.08 o
  -3  -6   5       35.03       32.48      7.28 o
  -2  -6   5        0.14        1.96      3.82 o
  -1  -6   5       10.30       11.57      2.98 o
   0  -6   5        0.05        2.21      2.40 o
   1  -6   5        0.34        3.44      2.24 o
   2  -6   5        7.84        6.51      3.42 o
   3  -6   5        4.26        1.88      6.72 o
   4  -6   5       48.14       44.34      7.61 o
   5  -6   5        9.18       16.05      5.06 o
   6  -6   5       40.27       42.17      7.29 o
   7  -6   5        6.22        0.37      4.75 o
   8  -6   5        4.32        6.05      6.98 o
  -6  -5   5        8.78       -7.79      7.79 o
  -5  -5   5        2.94        8.58      5.97 o
  -4  -5   5       45.72       47.59      8.22 o
  -3  -5   5        4.25        2.86      4.24 o
  -2  -5   5      127.51      136.30     10.38 o
  -1  -5   5       87.64       91.06      7.38 o
   0  -5   5      426.99      438.34     10.75 o
   1  -5   5       31.25       35.30      3.79 o
   2  -5   5      767.97      869.77     13.28 o
   3  -5   5       11.69       14.66      3.39 o
   4  -5   5      100.84      121.46      8.56 o
   5  -5   5        0.84        1.11      3.02 o
   6  -5   5        0.89       -3.50      3.50 o
   7  -5   5        2.50        3.43      4.83 o
   8  -5   5        4.83       10.43      6.51 o
  -6  -4   5       88.20       91.13     12.25 o
  -5  -4   5       73.18       74.12     27.83 o
  -4  -4   5      182.56      176.77     22.74 o
  -3  -4   5       41.56       35.46      6.14 o
  -2  -4   5      671.80      726.87     21.54 o
  -1  -4   5       84.00       77.73      4.74 o
   0  -4   5     1242.51     1520.53     20.61 o
   1  -4   5      516.76      535.84     10.41 o
   2  -4   5      250.13      295.94      7.82 o
   3  -4   5        4.69        4.00      2.74 o
   4  -4   5      289.49      321.55     17.43 o
   5  -4   5        8.97        9.40      8.35 o
   6  -4   5      230.74      252.95     13.62 o
   7  -4   5        4.73        1.84      4.87 o
   8  -4   5       34.13       43.27     10.66 o
  -7  -3   5        1.17        1.62      5.99 o
  -6  -3   5        0.01       -1.27      5.08 o
  -5  -3   5        7.37       11.14      8.73 o
  -4  -3   5       45.71       62.04      8.27 o
  -3  -3   5       98.75      105.16     21.96 o
  -2  -3   5      127.82      148.95      4.83 o
  -1  -3   5      828.62      841.56     11.56 o
   0  -3   5       14.55       13.75      1.91 o
   1  -3   5       13.32       12.82      2.05 o
   2  -3   5      259.82      269.11      7.57 o
   3  -3   5        1.62        2.29      2.50 o
   4  -3   5       22.75       19.16      3.54 o
   5  -3   5       66.25       82.92      9.47 o
   6  -3   5       14.41       14.99     10.98 o
   7  -3   5        3.25        4.08      7.58 o
   8  -3   5        0.10        8.65      7.60 o
  -7  -2   5        1.37        6.44      6.45 o
  -6  -2   5       35.77       39.12     15.82 o
  -5  -2   5        7.48        5.65      4.79 o
  -4  -2   5        1.40        4.59      3.28 o
  -3  -2   5      121.23      101.21      8.24 o
  -2  -2   5      178.50      194.46      9.01 o
  -1  -2   5     1329.33     1350.90     13.05 o
   0  -2   5       42.68       33.19      3.01 o
   1  -2   5       74.96       65.91      4.01 o
   2  -2   5       10.96       11.70      2.47 o
   3  -2   5       51.09       51.05      4.59 o
   4  -2   5        6.19       12.88      5.09 o
   5  -2   5      103.01      127.40     15.48 o
   6  -2   5        4.54       10.94      8.02 o
   7  -2   5        5.65       -5.91      5.91 o
  -8  -1   5        0.62        1.04      5.32 o
  -7  -1   5        1.08        1.31      4.45 o
  -6  -1   5       29.42       21.33      5.58 o
  -5  -1   5       26.30       30.94      5.44 o
  -4  -1   5       22.25       15.08      3.29 o
  -3  -1   5       12.63        8.13      2.50 o
  -2  -1   5     1214.11     1177.70     20.43 o
  -1  -1   5      127.04      118.22      6.47 o
   0  -1   5      992.90     1021.31     12.82 o
   1  -1   5       50.54       49.46      3.53 o
   2  -1   5      234.17      210.16      6.73 o
   3  -1   5        9.83       12.05      2.70 o
   4  -1   5       23.78       20.42      3.69 o
   5  -1   5       11.68       17.77      5.06 o
   6  -1   5        1.93       10.33      7.72 o
   7  -1   5        1.69       16.35      9.83 o
  -8   0   5        4.83        1.38      5.24 o
  -7   0   5        0.00       -1.58      4.30 o
  -6   0   5        0.00        3.14      3.60 o
  -5   0   5       11.31        6.42      3.07 o
  -4   0   5       61.16       60.24      5.71 o
  -3   0   5       45.33       46.82      3.06 o
  -2   0   5      871.69      863.18     12.74 o
  -1   0   5       69.39       72.35      3.89 o
   0   0   5      386.44      383.64      9.14 o
   1   0   5      139.97      146.24      5.07 o
   2   0   5      164.13      165.79      6.11 o
   3   0   5        3.20        3.95      2.67 o
   4   0   5       39.78       34.85      6.93 o
   5   0   5        0.00       -2.53      2.53 o
   6   0   5       10.22        6.55      5.37 o
   7   0   5        2.76        5.45      7.91 o
  -8   1   5        4.74       13.42      6.94 o
  -7   1   5        0.46        0.41      4.13 o
  -6   1   5       37.55       35.83      5.68 o
  -5   1   5        0.85        3.84      4.99 o
  -4   1   5       24.01       27.41      3.52 o
  -3   1   5       27.17       26.49      2.85 o
  -2   1   5       64.97       60.55      3.55 o
  -1   1   5      521.34      485.98      7.83 o
   0   1   5      297.16      288.64      6.69 o
   1   1   5      453.07      403.80      8.95 o
   2   1   5       52.69       55.60      3.50 o
   3   1   5       14.34       11.21      4.66 o
   4   1   5        0.58       -2.79      2.79 o
   5   1   5        0.01        1.85      3.82 o
   6   1   5        6.07        2.62      4.54 o
  -8   2   5        0.12       -3.58      6.91 o
  -7   2   5        2.46        8.57      5.76 o
  -6   2   5        0.18       -2.26      2.98 o
  -5   2   5       10.94       12.37      3.17 o
  -4   2   5       44.72       47.82      4.63 o
  -3   2   5       75.45       75.65      8.12 o
  -2   2   5        7.67        5.01      2.17 o
  -1   2   5      510.14      498.39      8.09 o
   0   2   5       10.31        7.16      1.75 o
   1   2   5      336.83      312.51     11.95 o
   2   2   5        0.87        4.53      2.98 o
   3   2   5       13.89       10.20      4.43 o
   4   2   5        0.00        0.08      3.23 o
   5   2   5        0.22       -3.38      3.38 o
   6   2   5        0.07        1.82      6.52 o
  -8   3   5        9.60        9.25      9.98 o
  -7   3   5        0.74       -3.22      6.91 o
  -6   3   5       17.08       16.73      6.08 o
  -5   3   5       19.33       17.10      3.64 o
  -4   3   5        0.70        1.90      3.08 o
  -3   3   5      107.46      105.20     14.30 o
  -2   3   5       34.54       35.38      6.18 o
  -1   3   5        0.44       -0.20      1.71 o
   0   3   5      156.74      163.08     11.07 o
   1   3   5       32.61       27.43      4.94 o
   2   3   5       28.38       21.39      4.93 o
   3   3   5        5.33        7.19     12.23 o
   4   3   5        3.80        5.41      4.12 o
   5   3   5        0.43        5.04      4.69 o
   6   3   5        1.40       -2.03      5.26 o
  -8   4   5        0.33       12.98      9.60 o
  -7   4   5        0.21       -0.23      6.07 o
  -6   4   5        5.60        0.89      3.91 o
  -5   4   5        3.71        2.71      3.45 o
  -4   4   5       69.20       67.09      7.59 o
  -3   4   5       57.10       50.08      8.20 o
  -2   4   5       93.94      107.78      6.26 o
  -1   4   5        9.35       11.13      3.43 o
   0   4   5        2.41       -1.07      2.80 o
   1   4   5        3.47       -0.32      4.24 o
   2   4   5        1.84        6.10     10.02 o
   3   4   5        0.84        3.23      4.20 o
   4   4   5        0.38       -0.16      3.98 o
   5   4   5        0.43        1.70      5.14 o
  -8   5   5        2.35       -1.73      5.99 o
  -7   5   5        0.03        8.68      7.60 o
  -6   5   5        0.00       -0.47      4.38 o
  -5   5   5        0.58       -3.48      3.48 o
  -4   5   5        3.83        5.56      3.06 o
  -3   5   5       17.47       17.89      3.90 o
  -2   5   5       46.96       53.29      5.38 o
  -1   5   5        3.17        3.28      3.57 o
   0   5   5        8.51       12.04      4.51 o
   1   5   5        8.82       -2.33      6.43 o
   2   5   5       16.29       17.08      5.96 o
   3   5   5        1.28        3.20      6.47 o
   4   5   5        5.50        7.84      5.68 o
  -8   6   5        0.44       -7.10      7.60 o
  -7   6   5        0.71        1.00      6.22 o
  -6   6   5        8.40        1.08      4.80 o
  -5   6   5        2.84        0.95      4.04 o
  -4   6   5        4.10        1.78      2.88 o
  -3   6   5      114.19      120.80      9.28 o
  -2   6   5        1.11        0.59      3.81 o
  -1   6   5       52.87       58.04     11.00 o
   0   6   5        6.30        6.93      5.18 o
   1   6   5        4.71       -4.33      5.37 o
   2   6   5        3.39        5.46      5.39 o
   3   6   5        0.05        0.09      5.49 o
   4   6   5        0.89       -2.24      6.25 o
  -8   7   5        3.58        4.72      9.14 o
  -7   7   5        0.02       -0.80      5.03 o
  -6   7   5        0.52        4.72      5.25 o
  -5   7   5        7.79        3.20      4.72 o
  -4   7   5       11.18       11.99      4.94 o
  -3   7   5        4.76        1.81      3.93 o
  -2   7   5        3.08       -0.84      4.49 o
  -1   7   5        3.63        4.62      5.02 o
   0   7   5        4.32        8.19     10.08 o
   1   7   5       18.25       10.27     13.15 o
   2   7   5        3.64        3.54      5.42 o
   3   7   5        3.37        9.49      7.14 o
  -7   8   5       13.66       -3.46      6.13 o
  -6   8   5       41.64       42.88      9.05 o
  -5   8   5        5.16        3.47      5.07 o
  -4   8   5        6.82       10.86      8.56 o
  -3   8   5       20.90       26.95     10.86 o
  -2   8   5        2.82        3.47      8.10 o
  -1   8   5       15.18        5.07      5.81 o
   0   8   5       17.57       17.31      7.83 o
   1   8   5        1.23        0.35      8.98 o
   2   8   5        0.82       -6.10      6.10 o
  -7   9   5        5.10        3.64      6.38 o
  -6   9   5        1.93       -4.84      5.67 o
  -5   9   5        4.24        0.38      8.87 o
  -4   9   5       10.92        4.72      7.49 o
  -3   9   5       16.36       16.66     10.59 o
  -2   9   5        4.16       -1.00      6.26 o
  -1   9   5       13.71       11.96      7.20 o
   0   9   5        0.22        0.76      6.25 o
   1   9   5        0.07        2.34      6.91 o
  -6  10   5        0.09       -2.34      8.98 o
  -5  10   5        1.90       17.62     11.25 o
  -4  10   5        2.60       -3.38      9.21 o
  -3  10   5        3.38       -2.15      8.98 o
  -2  10   5        0.57        7.52     11.25 o
  -1  10   5        0.67       14.05     11.21 o
   2 -12   6        3.17       -5.45      7.87 o
   3 -12   6       11.07       20.87     12.00 o
   0 -11   6        6.39        8.98      8.02 o
   1 -11   6        4.97       11.55      7.83 o
   2 -11   6        1.22       -1.20      5.61 o
   3 -11   6        6.42        1.03      5.76 o
   4 -11   6        7.73        4.88      6.50 o
   5 -11   6        0.17       -5.20      6.76 o
  -2 -10   6        1.43        9.17     10.86 o
  -1 -10   6        4.47       10.63      8.71 o
   0 -10   6        4.40       12.02      7.79 o
   1 -10   6        9.88        8.87      5.57 o
   2 -10   6        0.99        4.37      5.46 o
   3 -10   6       29.52       24.58     10.61 o
   4 -10   6        6.02        2.74      5.97 o
   5 -10   6        3.53        3.16      6.08 o
   6 -10   6        0.75       -0.90     22.32 o
  -3  -9   6        0.07        0.65     10.33 o
  -2  -9   6        0.06       -6.74      6.74 o
  -1  -9   6        8.84        4.32      5.08 o
   0  -9   6       20.26       20.27      9.75 o
   1  -9   6        1.10        4.19      4.29 o
   2  -9   6       32.21       27.62      7.39 o
   3  -9   6       22.40       11.55      5.74 o
   4  -9   6        9.68        6.85      8.33 o
   5  -9   6        6.78        8.84      6.44 o
   6  -9   6        3.21        9.59      7.10 o
   7  -9   6        2.86       -0.55      7.40 o
  -4  -8   6        0.11       -6.49      9.98 o
  -3  -8   6        1.24        4.27      5.63 o
  -2  -8   6        0.80       -4.00      4.84 o
  -1  -8   6       11.55        9.44      5.34 o
   0  -8   6        0.78        1.10      3.34 o
   1  -8   6        0.19       -0.90      3.68 o
   2  -8   6        0.31       -1.83      3.84 o
   3  -8   6        9.74        7.37      4.69 o
   4  -8   6        6.62        5.59      5.32 o
   5  -8   6        3.87        1.58      5.25 o
   6  -8   6        2.25        2.30      6.27 o
   7  -8   6        0.02       -1.92      6.12 o
  -5  -7   6        0.15        2.61      9.06 o
  -4  -7   6        2.77        1.87      6.76 o
  -3  -7   6        0.10        3.47      5.60 o
  -2  -7   6       18.30       11.59      6.74 o
  -1  -7   6        0.89        4.44      4.32 o
   0  -7   6       69.58       76.07      6.58 o
   1  -7   6        0.00        1.19      2.68 o
   2  -7   6       15.09       16.62      5.04 o
   3  -7   6        2.83        3.21      3.89 o
   4  -7   6        5.55       10.12      5.09 o
   5  -7   6        0.13        1.69      7.12 o
   6  -7   6        0.16        2.14      7.81 o
   7  -7   6        0.75       -6.05      6.48 o
  -5  -6   6        0.09        0.89     10.17 o
  -4  -6   6        0.35       -1.21      5.12 o
  -3  -6   6        0.00       -2.67      4.33 o
  -2  -6   6        0.20        3.09      4.32 o
  -1  -6   6       41.95       38.81      6.48 o
   0  -6   6       16.96       19.95      3.84 o
   1  -6   6      154.24      148.12      8.12 o
   2  -6   6       14.95        8.45      3.68 o
   3  -6   6       51.60       51.38      8.06 o
   4  -6   6        3.58        1.43      3.24 o
   5  -6   6       12.77        7.30      6.99 o
   6  -6   6        0.66       -2.84      4.60 o
   7  -6   6        1.78        6.04      5.80 o
  -6  -5   6        0.38        8.35      6.91 o
  -5  -5   6        0.30       -4.88      4.88 o
  -4  -5   6        0.20        5.99      6.26 o
  -3  -5   6        3.09        2.66      3.88 o
  -2  -5   6       14.01       10.15      5.62 o
  -1  -5   6      164.80      165.15     17.52 o
   0  -5   6       60.56       59.54      7.74 o
   1  -5   6      341.31      364.72      9.77 o
   2  -5   6       46.07       50.91      3.80 o
   3  -5   6       36.76       47.75      5.55 o
   4  -5   6        7.50        8.10      3.42 o
   5  -5   6        0.11        8.10      3.88 o
   6  -5   6        0.03        1.85      4.54 o
   7  -5   6        0.90       -4.15      4.15 o
  -6  -4   6        6.69       -1.60      5.83 o
  -5  -4   6        0.32        0.96      5.01 o
  -4  -4   6       15.67       28.23      9.75 o
  -3  -4   6        0.58        0.15      3.14 o
  -2  -4   6        2.38        6.55      4.15 o
  -1  -4   6       10.20        9.95      3.02 o
   0  -4   6       19.10       16.71      2.75 o
   1  -4   6       95.99       89.34      5.41 o
   2  -4   6      198.63      191.71      7.06 o
   3  -4   6      132.60      127.17      5.67 o
   4  -4   6       30.96       33.69      5.04 o
   5  -4   6       21.50       15.14      4.96 o
   6  -4   6        0.61        3.76      4.37 o
   7  -4   6        0.32        0.85      6.03 o
  -7  -3   6        5.01        1.31      6.36 o
  -6  -3   6        0.15        1.25      5.22 o
  -5  -3   6       32.24       23.62      7.43 o
  -4  -3   6       24.01       35.34      6.91 o
  -3  -3   6        0.96        3.29      3.16 o
  -2  -3   6       30.96       30.07      5.03 o
  -1  -3   6       87.70       86.11      4.42 o
   0  -3   6      147.62      144.47      4.79 o
   1  -3   6        7.66       12.64      3.31 o
   2  -3   6      455.66      472.28     10.66 o
   3  -3   6        1.69        0.74      3.65 o
   4  -3   6       26.37       25.22      4.43 o
   5  -3   6        0.07        5.18      3.42 o
   6  -3   6        9.41        7.95      7.64 o
   7  -3   6       10.02       12.94      9.71 o
  -7  -2   6        5.94        5.37      5.80 o
  -6  -2   6        2.76        1.74      5.17 o
  -5  -2   6      127.23      137.61     12.40 o
  -4  -2   6        8.47       10.61      4.31 o
  -3  -2   6       32.19       54.70      9.94 o
  -2  -2   6        1.97       -1.85      1.85 o
  -1  -2   6        4.48        7.65      1.60 o
   0  -2   6      121.96      109.80      5.41 o
   1  -2   6      343.63      375.05     13.52 o
   2  -2   6       82.75      111.16      6.57 o
   3  -2   6       37.60       37.06      4.25 o
   4  -2   6        2.76       -0.18      2.44 o
   5  -2   6        1.95       -1.73      5.49 o
   6  -2   6       18.68       23.88     10.63 o
   7  -2   6        1.40        8.06      9.21 o
  -8  -1   6        0.00       -6.35      6.35 o
  -7  -1   6        5.61       10.93      5.52 o
  -6  -1   6       12.10       15.27      5.14 o
  -5  -1   6      111.65      140.70      9.65 o
  -4  -1   6       28.62       32.23      4.82 o
  -3  -1   6        3.00        3.86      2.98 o
  -2  -1   6      277.11      304.16     11.11 o
  -1  -1   6      499.73      485.77     11.21 o
   0  -1   6      139.29      156.50      9.60 o
   1  -1   6       32.78       35.12      3.43 o
   2  -1   6      312.93      348.09      9.90 o
   3  -1   6       14.63       17.47      3.28 o
   4  -1   6       76.43       80.69      8.46 o
   5  -1   6        2.11        5.27      4.57 o
   6  -1   6        0.61       -5.49      5.49 o
   7  -1   6        1.84        2.69      7.75 o
  -8   0   6       45.43       39.21      7.94 o
  -7   0   6        0.20        0.11      4.36 o
  -6   0   6      335.44      343.74     14.30 o
  -5   0   6       59.30       54.17      6.71 o
  -4   0   6      538.53      597.52     15.99 o
  -3   0   6        3.54        0.94      1.46 o
  -2   0   6      775.39      880.30     11.05 o
  -1   0   6     1070.35     1157.18     14.66 o
   0   0   6     2556.63     2828.13     23.16 o
   1   0   6      215.00      199.45      6.28 o
   2   0   6      931.45      973.53     14.79 o
   3   0   6       52.17       52.67      6.80 o
   4   0   6      274.80      297.34     14.51 o
   5   0   6       38.87       39.19      7.57 o
   6   0   6      113.07      116.99     12.74 o
   7   0   6        2.47       -3.49      8.75 o
  -8   1   6       12.60       -0.51      6.28 o
  -7   1   6        4.20        4.39      5.39 o
  -6   1   6        2.10        4.34      3.77 o
  -5   1   6        0.97        1.95      2.87 o
  -4   1   6      143.80      136.88      9.88 o
  -3   1   6        4.84        4.82      2.62 o
  -2   1   6     1711.12     1698.39     16.55 o
  -1   1   6       23.22       24.30      3.10 o
   0   1   6     1772.44     1770.25     17.72 o
   1   1   6       15.35        9.51      2.03 o
   2   1   6      653.10      615.94     17.56 o
   3   1   6        0.29        1.71      3.76 o
   4   1   6      135.10      167.47     12.38 o
   5   1   6        7.27        7.71      5.29 o
   6   1   6       17.14        4.33      6.30 o
  -8   2   6        7.59       14.78      7.67 o
  -7   2   6        0.68       -0.06      3.95 o
  -6   2   6       81.62       68.07     13.90 o
  -5   2   6        0.12        0.12      2.70 o
  -4   2   6      117.13      118.23      9.69 o
  -3   2   6        7.97       10.39      2.80 o
  -2   2   6       15.08       13.39      2.41 o
  -1   2   6       19.96       21.28      2.52 o
   0   2   6        1.23       -1.15      1.41 o
   1   2   6        5.64        7.41      3.47 o
   2   2   6        4.02        9.48      3.67 o
   3   2   6       30.39       37.23      6.66 o
   4   2   6        0.33       -0.74      4.06 o
   5   2   6        9.93       -0.38      5.28 o
   6   2   6        1.28        2.89      6.14 o
  -8   3   6        7.55       28.87     13.01 o
  -7   3   6        0.02       -4.18      5.72 o
  -6   3   6       44.13       29.93      7.85 o
  -5   3   6        7.65       10.94      3.30 o
  -4   3   6       33.52       29.89      4.21 o
  -3   3   6      102.24       99.39      6.23 o
  -2   3   6       49.07       55.92      4.94 o
  -1   3   6        3.52        2.13      1.63 o
   0   3   6       54.59       50.92     14.49 o
   1   3   6       24.31       24.01      4.97 o
   2   3   6        4.86        8.15      4.51 o
   3   3   6        0.00        0.84      3.89 o
   4   3   6        3.84        3.92      5.45 o
   5   3   6        0.67        2.33      5.44 o
  -8   4   6        3.35        3.76      8.56 o
  -7   4   6        0.44        8.75      6.87 o
  -6   4   6        6.37        2.38      6.37 o
  -5   4   6        0.80       -0.80      2.70 o
  -4   4   6        5.37        3.35      2.78 o
  -3   4   6        5.70        7.61      2.84 o
  -2   4   6        5.24        3.11      2.64 o
  -1   4   6        1.64        5.85      3.80 o
   0   4   6        1.12        0.36      4.59 o
   1   4   6       13.22       10.17      4.58 o
   2   4   6        9.18       14.45      5.25 o
   3   4   6        0.01        3.05      4.44 o
   4   4   6        3.56        1.30      5.33 o
   5   4   6        1.26        3.58      8.00 o
  -8   5   6        2.36       15.66     10.71 o
  -7   5   6       32.64       28.10     10.98 o
  -6   5   6        6.20       12.03      5.66 o
  -5   5   6      102.81       99.81      8.64 o
  -4   5   6        6.13        4.28      3.01 o
  -3   5   6      188.25      211.04      9.43 o
  -2   5   6       16.30       18.79      5.31 o
  -1   5   6      142.21      127.36     10.60 o
   0   5   6        1.59       -0.73      3.76 o
   1   5   6       53.41       49.22      8.11 o
   2   5   6        2.07       -0.76      4.20 o
   3   5   6       12.08        6.18      5.44 o
   4   5   6        0.10        1.00      5.68 o
  -8   6   6        1.00       -0.84      7.72 o
  -7   6   6        2.59        0.19      6.64 o
  -6   6   6        4.26        3.12      4.64 o
  -5   6   6        8.96        9.70      5.13 o
  -4   6   6       16.16        6.94      3.79 o
  -3   6   6        2.53       -1.91      3.22 o
  -2   6   6       48.07       51.11      9.16 o
  -1   6   6       12.92        8.35      5.72 o
   0   6   6       22.40       25.64     16.49 o
   1   6   6       16.07       11.17      5.66 o
   2   6   6        1.38        9.64      6.10 o
   3   6   6        0.66        0.09      5.99 o
  -8   7   6        0.07        4.49      8.75 o
  -7   7   6        0.02        8.83      8.14 o
  -6   7   6        1.14       -3.60      4.21 o
  -5   7   6        0.37        2.50      5.45 o
  -4   7   6        0.45       -0.81      9.88 o
  -3   7   6       23.62       10.84      8.58 o
  -2   7   6       13.51       28.53     12.98 o
  -1   7   6       14.79        7.30      5.67 o
   0   7   6       10.15        7.37      5.80 o
   1   7   6        0.05       -3.16      5.14 o
   2   7   6        0.74        7.39      7.08 o
  -7   8   6        0.27       15.45      6.56 o
  -6   8   6       19.75       16.47      6.94 o
  -5   8   6       11.74       11.55      6.31 o
  -4   8   6        8.26        8.41      8.06 o
  -3   8   6        0.42       -1.50      6.95 o
  -2   8   6       16.39       15.02      7.24 o
  -1   8   6        0.43       -0.17      5.60 o
   0   8   6       23.70        9.33      7.37 o
   1   8   6        9.90        5.59      6.51 o
  -6   9   6        0.28        7.06      9.48 o
  -5   9   6        8.76       15.32      9.87 o
  -4   9   6        2.88        2.03      8.64 o
  -3   9   6        0.16        0.65      7.29 o
  -2   9   6        0.86       -0.46      8.45 o
  -1   9   6        0.01       -2.56      6.51 o
   0   9   6        1.03       -5.89      5.89 o
  -5  10   6        0.04        9.60     10.98 o
  -4  10   6        0.00        1.27      8.60 o
  -3  10   6        0.85       16.01     10.67 o
  -2  10   6        0.19        6.22      9.17 o
   0 -11   7       28.54       34.20     11.48 o
   1 -11   7        4.56       18.00      9.29 o
   2 -11   7        2.86        0.55      6.23 o
   3 -11   7        0.62        6.27      6.50 o
   4 -11   7        0.00        4.23      6.23 o
   5 -11   7        0.00       12.62     10.75 o
  -2 -10   7        0.07        4.15      8.83 o
  -1 -10   7        5.10        0.42      6.79 o
   0 -10   7        5.70       11.59      8.10 o
   1 -10   7       11.81       16.35      9.90 o
   2 -10   7       17.49       21.60      6.99 o
   3 -10   7        9.61        6.76      6.07 o
   4 -10   7       27.79       28.16     13.09 o
   5 -10   7        0.17       -4.65      6.28 o
   6 -10   7        0.11        6.46      8.03 o
  -3  -9   7        2.63       12.02      7.62 o
  -2  -9   7        0.06        3.87      5.63 o
  -1  -9   7       29.75       22.09      6.97 o
   0  -9   7       33.80       41.27     12.32 o
   1  -9   7        0.01       -3.84      3.84 o
   2  -9   7        0.57       -2.45      5.41 o
   3  -9   7        1.07       -3.36      5.14 o
   4  -9   7        7.29        7.64      9.10 o
   5  -9   7        1.93        1.14      6.10 o
   6  -9   7        0.35        3.53      7.18 o
  -4  -8   7        0.00        0.87      6.60 o
  -3  -8   7        0.39        2.94      5.83 o
  -2  -8   7        0.27       -4.69      4.69 o
  -1  -8   7       26.66       32.21      7.25 o
   0  -8   7       38.03       40.10      7.89 o
   1  -8   7        7.07        9.35      4.82 o
   2  -8   7        8.22        7.24      9.21 o
   3  -8   7       70.45       89.69     15.03 o
   4  -8   7        0.13        6.70      5.26 o
   5  -8   7       18.18       14.52      6.33 o
   6  -8   7        2.69        6.53      6.60 o
   7  -8   7        4.43       -4.91      7.00 o
  -5  -7   7        0.06       -0.57      6.99 o
  -4  -7   7        2.66        4.26      6.13 o
  -3  -7   7        1.32        2.96      4.81 o
  -2  -7   7        4.42       -0.22      4.54 o
  -1  -7   7       47.10       32.77      7.25 o
   0  -7   7       23.92       18.86      4.91 o
   1  -7   7       38.32       42.69      9.69 o
   2  -7   7       28.05       11.26      4.86 o
   3  -7   7        5.07       -1.56      3.89 o
   4  -7   7       15.93       18.93     10.86 o
   5  -7   7        1.97        6.22      5.27 o
   6  -7   7        4.14       11.78      5.44 o
   7  -7   7        0.87        0.38      5.63 o
  -5  -6   7        2.59       -4.02      5.50 o
  -4  -6   7        0.20       -4.21      5.14 o
  -3  -6   7       26.93       33.67      7.81 o
  -2  -6   7        0.34        2.66      4.32 o
  -1  -6   7       92.81      110.02      9.93 o
   0  -6   7       19.28       29.30      6.00 o
   1  -6   7       59.51       62.68      5.67 o
   2  -6   7        2.14        1.65      3.03 o
   3  -6   7        8.85        3.39      5.48 o
   4  -6   7       19.43       15.09      7.75 o
   5  -6   7        0.02        0.28      3.87 o
   6  -6   7        5.57        6.60      4.95 o
   7  -6   7        0.03        3.78      5.58 o
  -6  -5   7        1.71       -4.45      6.21 o
  -5  -5   7        1.79        4.79      5.72 o
  -4  -5   7        1.67       -0.86      4.43 o
  -3  -5   7       19.85       23.91      6.38 o
  -2  -5   7        2.42       -2.16      3.04 o
  -1  -5   7        7.01       20.49      5.42 o
   0  -5   7       70.73       65.11      5.34 o
   1  -5   7        0.86        4.37      3.43 o
   2  -5   7      145.32      159.72      6.42 o
   3  -5   7       19.68       20.65      4.43 o
   4  -5   7       17.38       12.82      4.13 o
   5  -5   7        8.26        5.64      4.02 o
   6  -5   7        3.76        2.94      4.48 o
   7  -5   7        1.93       10.45      7.10 o
  -6  -4   7        0.27       -4.36      5.49 o
  -5  -4   7        2.17       -4.23      4.23 o
  -4  -4   7        0.12        3.96      6.33 o
  -3  -4   7       57.20       53.98      8.03 o
  -2  -4   7        2.51        0.18      3.38 o
  -1  -4   7       22.22       24.08      3.28 o
   0  -4   7       58.74       53.69      4.86 o
   1  -4   7       16.97       15.48      2.52 o
   2  -4   7       25.04       23.94      4.52 o
   3  -4   7        0.67        1.44      2.18 o
   4  -4   7        0.02        1.96      3.80 o
   5  -4   7        1.43        1.89      6.66 o
   6  -4   7        0.20        0.88      5.84 o
   7  -4   7        0.54       10.43      7.58 o
  -7  -3   7        0.94        3.84      6.07 o
  -6  -3   7        1.50        3.18      5.74 o
  -5  -3   7        0.62        6.83      4.85 o
  -4  -3   7        0.79       -2.10      6.74 o
  -3  -3   7        0.47        1.19      3.13 o
  -2  -3   7        1.37        5.01      3.06 o
  -1  -3   7       70.45       70.90      4.82 o
   0  -3   7        1.82        2.01      1.52 o
   1  -3   7      252.13      237.45      8.45 o
   2  -3   7        0.95        3.34      2.19 o
   3  -3   7      116.24      110.14      6.51 o
   4  -3   7       10.85       11.25      4.68 o
   5  -3   7        9.86        8.25      5.34 o
   6  -3   7       18.22       20.61     10.13 o
   7  -3   7        0.01       -5.76      7.06 o
  -7  -2   7        0.22       -0.46      5.47 o
  -6  -2   7       14.98        9.76      6.20 o
  -5  -2   7       15.22       12.84      5.37 o
  -4  -2   7       50.97       37.79     11.31 o
  -3  -2   7        5.86        5.21      2.79 o
  -2  -2   7        0.04       -0.36      2.42 o
  -1  -2   7        1.76        4.00      1.72 o
   0  -2   7        0.51       -1.57      1.57 o
   1  -2   7        0.85        2.47      1.86 o
   2  -2   7      157.11      164.45      6.98 o
   3  -2   7       25.82       29.34      5.72 o
   4  -2   7       26.97       29.14      4.66 o
   5  -2   7        3.10        3.92      6.99 o
   6  -2   7        0.25       -2.65      5.72 o
   7  -2   7        1.38       -1.65      9.33 o
  -7  -1   7        0.75       -4.18      4.18 o
  -6  -1   7       16.71        6.73      4.83 o
  -5  -1   7       16.72       16.26      4.58 o
  -4  -1   7        0.98        5.53      3.60 o
  -3  -1   7       21.43       27.16      4.84 o
  -2  -1   7      105.47      113.14      4.48 o
  -1  -1   7       92.04      105.21     12.20 o
   0  -1   7      226.56      243.64      7.62 o
   1  -1   7       25.61       25.30      3.35 o
   2  -1   7        1.27        2.21      2.10 o
   3  -1   7        8.19       15.52      4.47 o
   4  -1   7        7.07        4.23      4.80 o
   5  -1   7       16.03       14.96      6.00 o
   6  -1   7       29.17       15.12      9.29 o
   7  -1   7        0.11       -7.91      7.91 o
  -8   0   7       33.35       24.98      8.28 o
  -7   0   7        6.20       11.79      5.06 o
  -6   0   7      104.23      113.38      9.87 o
  -5   0   7      173.31      183.96     10.75 o
  -4   0   7      793.54      795.47     17.68 o
  -3   0   7        7.89        7.19      2.82 o
  -2   0   7     1519.76     1705.96     24.98 o
  -1   0   7      533.90      571.37     11.28 o
   0   0   7      746.00      836.79     13.70 o
   1   0   7       30.57       25.48      3.12 o
   2   0   7      767.97      857.55     20.77 o
   3   0   7        9.28       13.29      4.49 o
   4   0   7      205.54      243.71     18.39 o
   5   0   7       12.41       14.50      6.01 o
   6   0   7       15.88        8.67      6.52 o
  -8   1   7       18.29       14.47      6.94 o
  -7   1   7       10.04        9.00      5.11 o
  -6   1   7      126.31      131.68     12.42 o
  -5   1   7      255.43      247.91     11.66 o
  -4   1   7       65.73       68.99      6.49 o
  -3   1   7      221.60      243.29      7.39 o
  -2   1   7       20.49       29.32      3.14 o
  -1   1   7       33.49       49.20      9.09 o
   0   1   7      233.86      259.80      7.54 o
   1   1   7      312.58      339.26     14.13 o
   2   1   7       39.67       40.26      6.58 o
   3   1   7      124.63      133.20     12.40 o
   4   1   7       12.09        5.72      5.03 o
   5   1   7       12.34       11.15      6.24 o
   6   1   7       12.77        8.84      6.72 o
  -8   2   7        0.19        1.84      5.79 o
  -7   2   7        0.38        1.57      4.63 o
  -6   2   7       22.48       23.78      5.37 o
  -5   2   7       68.53       64.90      6.93 o
  -4   2   7        3.33        4.97      2.34 o
  -3   2   7       18.62       15.31      2.79 o
  -2   2   7       66.22       80.36      4.80 o
  -1   2   7      108.83      108.69      7.96 o
   0   2   7       41.93       32.43      5.59 o
   1   2   7       24.49       25.00      5.26 o
   2   2   7       34.04       29.72      6.09 o
   3   2   7       13.08        8.32     13.72 o
   4   2   7        3.80        0.50      4.99 o
   5   2   7        4.83       -0.91      5.98 o
  -8   3   7        3.15       -5.17      5.17 o
  -7   3   7        5.07        7.14      7.60 o
  -6   3   7        0.12        4.12      4.53 o
  -5   3   7        0.51        0.83      3.59 o
  -4   3   7       35.48       34.82      4.71 o
  -3   3   7        6.86        7.40      2.94 o
  -2   3   7      226.20      257.36      7.60 o
  -1   3   7       20.70       28.50     10.81 o
   0   3   7      118.83      107.88      9.26 o
   1   3   7        0.47        0.21      3.20 o
   2   3   7       36.82       24.84      6.16 o
   3   3   7       11.52        1.66      4.06 o
   4   3   7        0.59       -2.16      4.94 o
   5   3   7       11.90       14.98      7.31 o
  -8   4   7        7.97       10.13      9.10 o
  -7   4   7       51.89       54.28     13.90 o
  -6   4   7        1.06       -0.45      3.87 o
  -5   4   7      154.77      150.42     11.88 o
  -4   4   7        6.88        6.67      3.40 o
  -3   4   7      173.44      162.63      9.52 o
  -2   4   7       33.11       27.83      4.37 o
  -1   4   7      256.28      244.77     15.74 o
   0   4   7       81.92       90.64     19.39 o
   1   4   7      262.30      251.05     15.15 o
   2   4   7       96.80       80.96     23.80 o
   3   4   7       75.12       64.53     10.47 o
   4   4   7       34.83       38.16      9.38 o
  -8   5   7       26.93       24.95     11.90 o
  -7   5   7       12.18       15.28      9.17 o
  -6   5   7       71.84       61.19     13.51 o
  -5   5   7       30.39       33.04      5.29 o
  -4   5   7       42.95       43.05      5.54 o
  -3   5   7       11.72       10.50      3.78 o
  -2   5   7       66.76       69.86      8.96 o
  -1   5   7       21.84       28.74      6.87 o
   0   5   7      103.43       83.55     10.12 o
   1   5   7       25.82       30.20      9.35 o
   2   5   7       44.84       44.26      8.87 o
   3   5   7        1.19       -1.44      5.04 o
   4   5   7       21.76       13.41      7.76 o
  -8   6   7        0.36        4.91      9.14 o
  -7   6   7        3.30       11.59      9.40 o
  -6   6   7        8.03        1.89      7.33 o
  -5   6   7        9.31        7.29      8.69 o
  -4   6   7        1.77        1.49      3.35 o
  -3   6   7        1.79        9.52      5.35 o
  -2   6   7        0.89       -3.98      3.98 o
  -1   6   7        1.79       -4.14      4.14 o
   0   6   7        5.91        3.05      5.27 o
   1   6   7        7.72        7.40      5.51 o
   2   6   7        1.13       -6.00     10.94 o
   3   6   7        3.28       -0.76      6.16 o
  -7   7   7        1.21       -4.18      6.41 o
  -6   7   7        8.73        9.05      5.98 o
  -5   7   7        0.58        8.44      5.11 o
  -4   7   7        3.68       -2.34      6.41 o
  -3   7   7        1.40       -4.34      4.34 o
  -2   7   7        0.01        1.59      5.64 o
  -1   7   7        0.13        3.78      5.95 o
   0   7   7        2.07        0.61      5.35 o
   1   7   7        0.07       -5.45      5.45 o
   2   7   7        4.22        2.55      6.51 o
  -7   8   7        0.28       -0.54      8.79 o
  -6   8   7        3.73       10.43      6.04 o
  -5   8   7        4.86        4.57      8.33 o
  -4   8   7        9.45        5.34      7.95 o
  -3   8   7        1.55        6.76      8.45 o
  -2   8   7        1.21        0.28      9.10 o
  -1   8   7        4.99        2.52      5.84 o
   0   8   7        0.46       -1.15      6.18 o
   1   8   7        7.49        7.60      7.68 o
  -6   9   7        3.41        2.23      9.17 o
  -5   9   7        0.19        3.49      8.41 o
  -4   9   7        0.07       10.71      8.75 o
  -3   9   7       10.42        8.83      9.87 o
  -2   9   7        0.69        0.44      7.17 o
  -1   9   7        7.37        6.26      7.15 o
   0 -11   8       10.98       19.88      9.90 o
   1 -11   8        1.41        4.30      8.29 o
   2 -11   8        4.15       13.74     10.02 o
   3 -11   8        0.02        0.12      5.93 o
   4 -11   8        0.30       -4.99      4.99 o
  -2 -10   8        8.01       16.66      7.84 o
  -1 -10   8        2.39       -0.92      7.26 o
   0 -10   8       32.55       27.41     11.21 o
   1 -10   8        1.62        8.29      7.56 o
   2 -10   8        1.48        0.78      5.43 o
   3 -10   8        1.61       -2.80      5.15 o
   4 -10   8        0.05       -4.35      9.08 o
   5 -10   8        4.51       -2.60      6.41 o
  -3  -9   8        1.17        2.94      6.99 o
  -2  -9   8       10.56        6.54      6.74 o
  -1  -9   8        2.72        2.87     11.00 o
   0  -9   8       69.91       65.37     14.32 o
   1  -9   8        8.81       14.86      9.17 o
   2  -9   8        1.16       -0.98      4.05 o
   3  -9   8        0.14       -1.30      4.77 o
   4  -9   8        1.24       -2.04      5.46 o
   5  -9   8        4.34        3.56      6.14 o
   6  -9   8        5.99        4.06      7.22 o
  -4  -8   8       24.80       19.07      9.12 o
  -3  -8   8       25.54       23.75     21.29 o
  -2  -8   8       18.82       16.26      7.34 o
  -1  -8   8       81.49       98.11     12.90 o
   0  -8   8        2.28        3.37      4.50 o
   1  -8   8        0.09        0.62      4.15 o
   2  -8   8       53.79       35.60      7.53 o
   3  -8   8        1.70        2.51      4.55 o
   4  -8   8      114.84      117.91     38.08 o
   5  -8   8        2.74        0.77      5.55 o
   6  -8   8       22.15       15.63     12.21 o
  -4  -7   8        0.16       -1.08      6.04 o
  -3  -7   8        0.87        5.50      6.02 o
  -2  -7   8       10.88        9.71      5.81 o
  -1  -7   8       21.68       21.53      6.50 o
   0  -7   8      151.02      136.31     11.03 o
   1  -7   8        2.06        5.45      3.70 o
   2  -7   8       23.57       23.74      6.25 o
   3  -7   8       16.61       16.59      8.77 o
   4  -7   8        1.39        2.48      4.40 o
   5  -7   8        1.71        0.06      4.22 o
   6  -7   8        1.84        1.69      4.78 o
   7  -7   8        3.01       -3.33      5.33 o
  -5  -6   8        3.21        3.25      6.45 o
  -4  -6   8        8.49       10.23      6.40 o
  -3  -6   8        1.77        3.73      5.76 o
  -2  -6   8       16.94       16.35      6.23 o
  -1  -6   8       17.89        9.63      4.41 o
   0  -6   8        0.18       -2.03      3.05 o
   1  -6   8        2.80       -0.72      2.71 o
   2  -6   8        0.20       -2.48      2.48 o
   3  -6   8       48.90       43.17      6.10 o
   4  -6   8        0.01        1.44      3.57 o
   5  -6   8       20.88       22.61      5.81 o
   6  -6   8        0.59        1.40      4.77 o
   7  -6   8        5.01       18.27      8.97 o
  -6  -5   8        0.01        1.26      6.26 o
  -5  -5   8        0.07        3.84      5.89 o
  -4  -5   8        1.94        0.48      4.87 o
  -3  -5   8        5.09       10.91      6.14 o
  -2  -5   8       10.53       10.33      5.89 o
  -1  -5   8       69.75       61.94      7.75 o
   0  -5   8        2.58        4.92      2.43 o
   1  -5   8       50.74       57.48      4.46 o
   2  -5   8        9.51        4.77      2.56 o
   3  -5   8        0.91       -0.99      3.08 o
   4  -5   8        1.66        1.53      3.58 o
   5  -5   8        3.97        7.32      4.45 o
   6  -5   8        0.63       -2.17      4.73 o
   7  -5   8        2.68       10.99      7.92 o
  -6  -4   8        0.80        0.92      5.72 o
  -5  -4   8        1.97        1.75      5.24 o
  -4  -4   8        0.22       -1.15      4.21 o
  -3  -4   8       22.54       26.59      6.18 o
  -2  -4   8        5.41       10.07      7.31 o
  -1  -4   8       22.88       17.02      8.71 o
   0  -4   8       10.70        6.50      2.04 o
   1  -4   8       10.84       12.05      2.60 o
   2  -4   8        5.98        3.51      2.35 o
   3  -4   8       20.11       18.42      4.65 o
   4  -4   8       13.03        8.65      9.35 o
   5  -4   8        6.14        3.02      5.01 o
   6  -4   8        6.82       -2.96      7.33 o
   7  -4   8        1.39       -4.23      7.89 o
  -7  -3   8        9.55        7.14     10.61 o
  -6  -3   8        5.86       13.88      7.01 o
  -5  -3   8       11.65       11.76      6.17 o
  -4  -3   8        7.83        3.12     14.66 o
  -3  -3   8        3.66        3.65      3.72 o
  -2  -3   8        0.00       -2.24      2.29 o
  -1  -3   8        0.02        2.69      1.58 o
   0  -3   8       14.48        9.96      2.61 o
   1  -3   8       75.23       72.84      5.39 o
   2  -3   8       77.51       76.84      5.71 o
   3  -3   8       36.58       30.30      4.50 o
   4  -3   8        8.39        2.63      3.71 o
   5  -3   8       16.22       12.90      8.94 o
   6  -3   8        0.15        9.98      8.37 o
   7  -3   8        6.10       -8.21      8.21 o
  -7  -2   8        0.03       -5.67      5.67 o
  -6  -2   8        0.00        1.09      5.49 o
  -5  -2   8        0.17        1.64      4.67 o
  -4  -2   8        0.86        3.84      4.20 o
  -3  -2   8       20.48       29.73      5.78 o
  -2  -2   8       22.98       30.95     16.37 o
  -1  -2   8        0.12       -0.01      1.65 o
   0  -2   8       57.43       64.36      8.45 o
   1  -2   8       96.90       91.17      7.78 o
   2  -2   8       20.42       26.97      3.94 o
   3  -2   8       34.09       41.55      5.00 o
   4  -2   8        4.52        6.65      4.23 o
   5  -2   8        0.00       -5.64      6.26 o
   6  -2   8        0.78       -4.72      7.91 o
  -7  -1   8        0.02       -2.33      5.52 o
  -6  -1   8        3.48        7.29      5.30 o
  -5  -1   8        2.02       -3.45      3.70 o
  -4  -1   8       12.32        3.99      4.24 o
  -3  -1   8       11.53       12.72      3.79 o
  -2  -1   8       21.25       29.44      6.12 o
  -1  -1   8       80.27      101.12      5.70 o
   0  -1   8       60.55       70.49      5.84 o
   1  -1   8       40.25       47.36      4.98 o
   2  -1   8        0.11       -2.23      2.29 o
   3  -1   8        1.72        2.09      3.56 o
   4  -1   8        1.50       -3.46      3.83 o
   5  -1   8        0.36       -3.10      4.69 o
   6  -1   8        2.89        0.92      7.68 o
  -8   0   8        3.15       -2.77      5.12 o
  -7   0   8        0.07        3.41      4.97 o
  -6   0   8        0.67        4.45      4.32 o
  -5   0   8       15.98       10.56      7.77 o
  -4   0   8       18.34       14.56      4.48 o
  -3   0   8       11.94       13.56      4.27 o
  -2   0   8        0.77        2.74      1.93 o
  -1   0   8      186.48      188.19      7.38 o
   0   0   8        3.14        0.73      1.97 o
   1   0   8       40.19       46.52      6.89 o
   2   0   8       64.89       64.77      7.86 o
   3   0   8       37.96       48.04     10.08 o
   4   0   8        9.49       13.39      5.55 o
   5   0   8        7.76        5.33      5.65 o
   6   0   8        1.29       -3.69      7.79 o
  -8   1   8        1.17        5.99      5.76 o
  -7   1   8        2.83       -0.26      4.53 o
  -6   1   8        4.64        6.39      4.15 o
  -5   1   8       15.08       18.93      4.70 o
  -4   1   8       12.38       15.70      3.83 o
  -3   1   8       42.09       46.51      4.16 o
  -2   1   8       35.95       39.68      4.34 o
  -1   1   8      284.16      279.77      8.96 o
   0   1   8      357.34      318.52      8.95 o
   1   1   8       21.66       23.21      9.10 o
   2   1   8       35.11       31.57     10.13 o
   3   1   8       20.23       21.12      6.33 o
   4   1   8        7.12       13.31     11.52 o
   5   1   8       14.18        6.46      5.87 o
  -8   2   8        0.47       -2.39      5.89 o
  -7   2   8        3.41       -0.36      6.33 o
  -6   2   8       13.64       19.22      5.08 o
  -5   2   8      158.48      168.28     10.25 o
  -4   2   8        4.15        4.56      2.83 o
  -3   2   8       40.83       33.34      3.96 o
  -2   2   8        4.61        6.75      2.29 o
  -1   2   8       86.86       88.95      6.09 o
   0   2   8       22.13       20.16      7.16 o
   1   2   8        2.43        3.44      3.67 o
   2   2   8        2.04       -0.14      3.97 o
   3   2   8        2.67        1.94      4.69 o
   4   2   8        0.11       -2.49      4.17 o
   5   2   8        4.43       -5.20      5.20 o
  -8   3   8        4.85        8.60      7.38 o
  -7   3   8        9.32       12.31     11.06 o
  -6   3   8        2.95        2.72      3.74 o
  -5   3   8      154.15      173.99     18.72 o
  -4   3   8      130.68      138.52      7.14 o
  -3   3   8      116.66      125.29      6.63 o
  -2   3   8      402.51      398.75      9.80 o
  -1   3   8        0.84        0.19      3.21 o
   0   3   8      168.46      161.31     11.70 o
   1   3   8       19.36       10.63      4.92 o
   2   3   8      118.28      131.11     12.31 o
   3   3   8        8.86        8.67      5.69 o
   4   3   8       38.17       35.67     14.89 o
  -8   4   8      121.58      144.57     46.12 o
  -7   4   8       53.79       54.55     13.70 o
  -6   4   8      539.94      557.50     20.70 o
  -5   4   8       65.47       50.79     14.89 o
  -4   4   8     1030.10     1092.45     24.96 o
  -3   4   8      268.21      271.09      9.01 o
  -2   4   8     1082.02     1125.79     26.97 o
  -1   4   8      458.31      490.17     18.46 o
   0   4   8      761.93      735.87     27.93 o
   1   4   8      203.40      242.78     15.58 o
   2   4   8      289.28      315.11     18.45 o
   3   4   8       95.00      107.09     16.53 o
   4   4   8      108.23      134.08     15.60 o
  -8   5   8       85.75       63.76     16.93 o
  -7   5   8        0.13       -4.41      7.83 o
  -6   5   8      193.07      169.52     20.19 o
  -5   5   8        5.41       10.12      4.01 o
  -4   5   8      506.94      480.03     14.54 o
  -3   5   8        0.01       -0.62      4.10 o
  -2   5   8      678.03      692.96     22.91 o
  -1   5   8        1.35       -1.94      4.51 o
   0   5   8      477.19      522.46     34.17 o
   1   5   8        0.21       -1.59      5.28 o
   2   5   8      265.40      264.22     18.32 o
   3   5   8        1.91        3.37      6.31 o
  -7   6   8        0.11       -4.18      6.64 o
  -6   6   8       24.96       23.49      9.44 o
  -5   6   8        0.12        0.88      4.79 o
  -4   6   8        9.13        7.24      5.59 o
  -3   6   8       22.28       28.05     16.43 o
  -2   6   8        3.46        6.52      5.72 o
  -1   6   8       15.68       15.91     11.46 o
   0   6   8        1.73        9.32      6.03 o
   1   6   8        0.00        2.72      5.97 o
   2   6   8        0.46       -4.54      4.54 o
  -7   7   8        0.02        7.33      8.02 o
  -6   7   8        2.86       -1.73      6.99 o
  -5   7   8        0.37        2.19      7.41 o
  -4   7   8        0.07       -3.84      6.37 o
  -3   7   8        0.43       -3.41      7.39 o
  -2   7   8        0.60        3.43      5.94 o
  -1   7   8        0.63       -5.21      6.26 o
   0   7   8        0.13       -1.31      5.61 o
   1   7   8        0.51        1.18      6.61 o
  -6   8   8        0.65       -2.61      7.56 o
  -5   8   8        1.73        1.73      7.72 o
  -4   8   8        0.83        3.49      7.75 o
  -3   8   8        0.65       -1.44      5.79 o
  -2   8   8        6.80        8.12      6.87 o
  -1   8   8        0.09       -0.33      7.70 o
   0   8   8        1.54       -3.68      5.86 o
  -5   9   8        4.01        3.95     10.36 o
  -4   9   8        0.19        4.61      9.83 o
  -3   9   8        0.51       -4.53      8.71 o
  -2   9   8        2.27        4.30      8.09 o
   1 -11   9        0.35        7.87      8.45 o
   2 -11   9        1.34        3.57      7.75 o
   3 -11   9        0.24        0.56      6.21 o
   4 -11   9        5.74        9.61      7.14 o
  -1 -10   9        2.80       15.12     10.17 o
   0 -10   9        1.72       -7.22      7.22 o
   1 -10   9       13.86       15.12      8.56 o
   2 -10   9        0.93       -0.96      5.76 o
   3 -10   9        5.30       11.66      8.54 o
   4 -10   9        0.06       -2.07      6.47 o
   5 -10   9        0.49       19.40      8.35 o
  -3  -9   9        1.07        2.04      7.46 o
  -2  -9   9        4.83        5.71      6.32 o
  -1  -9   9        6.69        9.00      6.69 o
   0  -9   9        1.62       -1.31      6.33 o
   1  -9   9       21.38       22.99      9.79 o
   2  -9   9       36.49       22.10      7.09 o
   3  -9   9        0.06        7.92      5.87 o
   4  -9   9       39.96       29.47      8.86 o
   5  -9   9        0.57       -1.85      5.73 o
   6  -9   9       11.29       12.68      8.40 o
  -4  -8   9       21.18        8.48     11.98 o
  -3  -8   9        3.72        0.44      6.74 o
  -2  -8   9      116.52      126.09     14.89 o
  -1  -8   9       20.95       27.97      7.13 o
   0  -8   9      358.53      331.94     26.60 o
   1  -8   9      132.82      113.01     17.89 o
   2  -8   9      164.93      149.23     12.85 o
   3  -8   9       41.74       51.44      8.80 o
   4  -8   9       75.23       71.43     11.09 o
   5  -8   9        5.46        2.80      5.22 o
   6  -8   9       58.16       82.00     19.73 o
  -4  -7   9       18.83       25.84     14.11 o
  -3  -7   9       32.73       48.57      9.84 o
  -2  -7   9        2.24       -4.98      7.43 o
  -1  -7   9       76.67       66.19      9.64 o
   0  -7   9       34.14       42.30     10.67 o
   1  -7   9        2.90        5.23      3.93 o
   2  -7   9       34.30       22.32      6.11 o
   3  -7   9       17.59        8.04      4.71 o
   4  -7   9       85.02      102.94     15.83 o
   5  -7   9       34.59       38.15      7.40 o
   6  -7   9        8.44        4.37      5.39 o
  -5  -6   9        2.36        4.45      7.37 o
  -4  -6   9        5.67        3.07      6.19 o
  -3  -6   9        0.00       -2.85      5.12 o
  -2  -6   9        0.22        1.56      4.69 o
  -1  -6   9       17.15       18.52      5.93 o
   0  -6   9      156.40      137.97     10.78 o
   1  -6   9       22.46       18.30      4.13 o
   2  -6   9       28.68       26.68      4.64 o
   3  -6   9       20.23       19.97      6.68 o
   4  -6   9        0.89        1.01      3.44 o
   5  -6   9        0.03       -2.53      3.74 o
   6  -6   9        1.66        7.79      5.03 o
  -6  -5   9        0.90        9.14      7.53 o
  -5  -5   9       11.44        8.04      8.64 o
  -4  -5   9        3.27        8.94      7.62 o
  -3  -5   9        5.80        2.85      4.69 o
  -2  -5   9       45.75       42.57      7.71 o
  -1  -5   9       37.57       41.93      7.03 o
   0  -5   9      283.68      263.30     12.66 o
   1  -5   9        0.91        0.86      2.11 o
   2  -5   9       74.64       64.94      6.36 o
   3  -5   9       17.30       10.98      4.01 o
   4  -5   9        0.83        4.41      3.75 o
   5  -5   9        7.91        9.72      5.31 o
   6  -5   9        0.11        5.08      6.12 o
  -6  -4   9        0.96        2.51      6.63 o
  -5  -4   9        6.09        2.26      5.52 o
  -4  -4   9        0.88        4.80      4.76 o
  -3  -4   9       19.66       23.42      6.14 o
  -2  -4   9        4.45        5.27      4.18 o
  -1  -4   9        1.68        0.40      3.11 o
   0  -4   9       15.83       12.72      2.86 o
   1  -4   9        0.16        1.24      1.90 o
   2  -4   9        8.52        2.34      6.04 o
   3  -4   9        0.13       -0.51      3.42 o
   4  -4   9       13.41        9.90      7.47 o
   5  -4   9        0.02       -4.99      6.18 o
   6  -4   9       10.89        8.14      9.14 o
  -7  -3   9        7.63        4.72      7.05 o
  -6  -3   9        0.85        0.31      5.52 o
  -5  -3   9       22.53       18.94     15.14 o
  -4  -3   9       32.44       29.36      6.56 o
  -3  -3   9      128.66      134.16     18.66 o
  -2  -3   9      206.94      227.16     12.85 o
  -1  -3   9      379.63      358.43     32.09 o
   0  -3   9      149.44      125.34      7.37 o
   1  -3   9      289.27      275.03      9.41 o
   2  -3   9        8.36       10.92      3.10 o
   3  -3   9      105.49      114.80      7.70 o
   4  -3   9        5.02        7.68      6.87 o
   5  -3   9       14.15        6.95      8.79 o
   6  -3   9        0.65        0.35      7.41 o
  -7  -2   9        1.05        2.74      6.92 o
  -6  -2   9        6.28        4.80      5.67 o
  -5  -2   9        0.45        2.79      4.82 o
  -4  -2   9        2.66       -1.94      3.64 o
  -3  -2   9       22.43       36.90      6.71 o
  -2  -2   9       16.22       17.98      5.05 o
  -1  -2   9        8.93       12.83      4.27 o
   0  -2   9        3.01       -1.60      2.02 o
   1  -2   9        3.08        2.55      2.25 o
   2  -2   9       19.73       24.49      3.99 o
   3  -2   9        0.99       -0.33      3.60 o
   4  -2   9        3.29        2.60      8.16 o
   5  -2   9        1.20       -4.11      4.11 o
   6  -2   9        0.26       -7.95      7.95 o
  -7  -1   9        6.34       10.66      7.12 o
  -6  -1   9        2.25       -0.36      8.93 o
  -5  -1   9       12.54       -2.93      5.62 o
  -4  -1   9       17.96       22.87      6.38 o
  -3  -1   9        9.33       20.85      5.24 o
  -2  -1   9       46.90       50.96      6.90 o
  -1  -1   9       57.44       55.09      4.93 o
   0  -1   9        6.78        5.27      2.57 o
   1  -1   9        2.15        2.20      2.39 o
   2  -1   9        0.59        0.07      3.53 o
   3  -1   9        0.01        4.30      4.47 o
   4  -1   9        0.07        3.47      4.26 o
   5  -1   9        0.07       -0.45      4.77 o
   6  -1   9        0.13       -2.30      8.83 o
  -7   0   9        0.13       -4.55      4.55 o
  -6   0   9        3.10       -2.01      4.02 o
  -5   0   9        1.38        5.71      3.95 o
  -4   0   9        9.19       17.92      5.79 o
  -3   0   9       28.60       26.18     12.15 o
  -2   0   9       40.41       35.83      4.31 o
  -1   0   9       67.84       71.42      6.54 o
   0   0   9       15.73       10.83      4.19 o
   1   0   9       11.21        6.80      4.02 o
   2   0   9        0.37       -1.78      3.73 o
   3   0   9        0.96        4.25      4.46 o
   4   0   9        1.46        1.86      4.80 o
   5   0   9        0.07       -1.31      6.00 o
  -8   1   9        1.36       -4.57      5.06 o
  -7   1   9        0.01       -0.95      4.34 o
  -6   1   9       33.18       40.92      6.91 o
  -5   1   9        2.30        1.79      6.06 o
  -4   1   9      179.32      185.97     11.27 o
  -3   1   9        0.40       -0.63      3.02 o
  -2   1   9       40.55       44.83      6.69 o
  -1   1   9        0.52        2.89      5.59 o
   0   1   9        3.66        1.09      2.86 o
   1   1   9        7.04        7.27      4.04 o
   2   1   9        2.64       -2.08      3.51 o
   3   1   9        1.55        3.08      4.81 o
   4   1   9        0.08       -0.66      5.11 o
   5   1   9        0.32       -3.36      5.48 o
  -8   2   9        0.11        2.35      9.37 o
  -7   2   9        0.18        0.35      4.65 o
  -6   2   9        6.31       11.13      4.79 o
  -5   2   9       18.47       13.17      4.74 o
  -4   2   9      122.50      129.82      9.10 o
  -3   2   9        3.80        3.80      2.60 o
  -2   2   9       60.98       62.61      5.89 o
  -1   2   9       37.40       45.94      7.12 o
   0   2   9        6.08        7.17      3.94 o
   1   2   9        2.93        1.02      3.92 o
   2   2   9       53.72       43.54      7.87 o
   3   2   9        0.00       -1.02      4.08 o
   4   2   9       17.39       27.91      7.70 o
   5   2   9        0.30       -6.71      7.18 o
  -8   3   9       16.63       15.08      8.19 o
  -7   3   9        1.97        3.17      4.82 o
  -6   3   9       41.50       35.07     10.02 o
  -5   3   9       47.54       54.37      6.99 o
  -4   3   9        1.14       -2.60      3.23 o
  -3   3   9       14.83       16.82      3.55 o
  -2   3   9       23.25       27.42      6.29 o
  -1   3   9       22.52       15.93      9.67 o
   0   3   9      169.08      200.25     13.88 o
   1   3   9        0.53        2.27      4.34 o
   2   3   9       43.69       36.25      7.85 o
   3   3   9        3.81       -1.29      5.17 o
   4   3   9       16.31       19.37      8.41 o
  -8   4   9       88.42      122.27     15.68 o
  -7   4   9       20.70       17.38      7.47 o
  -6   4   9      173.17      175.68     11.58 o
  -5   4   9      172.23      183.73     10.98 o
  -4   4   9      520.26      541.19     13.37 o
  -3   4   9      116.56      119.04     10.87 o
  -2   4   9      627.73      589.59     20.51 o
  -1   4   9       16.02       15.66      5.67 o
   0   4   9      274.75      280.06     16.83 o
   1   4   9       32.28       15.38      9.00 o
   2   4   9      159.45      186.53     18.25 o
   3   4   9        9.46       14.53      7.00 o
  -7   5   9        2.36        5.91      8.98 o
  -6   5   9      130.47      126.26     18.73 o
  -5   5   9       77.39       82.20      9.88 o
  -4   5   9      125.64      114.66     26.99 o
  -3   5   9       84.61      104.12     11.36 o
  -2   5   9      105.23      107.43     11.64 o
  -1   5   9       22.94       19.51      6.68 o
   0   5   9      100.66      106.05     12.52 o
   1   5   9       22.41       33.24      8.61 o
   2   5   9       29.91       39.29      9.91 o
   3   5   9        4.13       10.64      7.64 o
  -7   6   9        4.20       -0.73      7.87 o
  -6   6   9        4.75       -4.91      5.95 o
  -5   6   9       29.46       38.04     11.40 o
  -4   6   9        1.81        5.83      5.75 o
  -3   6   9        7.37       11.60      6.12 o
  -2   6   9        1.50       10.22      5.94 o
  -1   6   9        0.11        7.42      6.10 o
   0   6   9        3.80        3.05      7.41 o
   1   6   9        1.77       -0.92      5.94 o
   2   6   9        0.06       -4.09      6.14 o
  -5   7   9        0.10        5.72      7.98 o
  -4   7   9        0.79        0.32      5.62 o
  -3   7   9        3.07        2.24      5.90 o
  -2   7   9        0.01       -3.77      5.18 o
  -1   7   9        6.65        0.87      6.13 o
   0   7   9        0.99        7.72      7.25 o
   1   7   9        1.28       -4.24      5.95 o
  -5   8   9       29.43       59.58     14.28 o
  -4   8   9        1.91        5.60      9.64 o
  -3   8   9       18.81       13.94      8.03 o
  -2   8   9        4.50        5.52      6.81 o
  -1   8   9       10.64       16.19      8.94 o
   2 -11  10        1.23       -2.80      8.64 o
  -1 -10  10        2.40       -2.46      8.14 o
   0 -10  10        1.02        5.07      9.52 o
   1 -10  10        0.03        3.07      8.79 o
   2 -10  10        0.13        4.41      7.41 o
   3 -10  10        0.42       -4.75      4.75 o
   4 -10  10        0.59       -5.64      5.64 o
  -2  -9  10        3.26        4.18      6.61 o
  -1  -9  10        1.01       -0.12      7.37 o
   0  -9  10        7.00       -6.53      6.53 o
   1  -9  10        0.13        1.88      5.91 o
   2  -9  10        5.30       -5.18      6.45 o
   3  -9  10        0.91        9.11      6.14 o
   4  -9  10        1.03        3.36      6.51 o
   5  -9  10        1.54       -1.26      6.42 o
  -3  -8  10        7.56        5.85      7.14 o
  -2  -8  10       22.17       25.17      7.89 o
  -1  -8  10        2.51        1.54      5.40 o
   0  -8  10       11.52       11.25      8.02 o
   1  -8  10        0.02       -2.61      6.56 o
   2  -8  10       12.13        7.07      5.68 o
   3  -8  10       12.78       11.67      7.54 o
   4  -8  10        4.61       10.14     12.32 o
   5  -8  10       15.14       13.29      7.20 o
  -4  -7  10        0.59       -2.65      5.90 o
  -3  -7  10        3.65        6.00      6.12 o
  -2  -7  10        1.58        3.62      5.56 o
  -1  -7  10       39.97       39.36     12.73 o
   0  -7  10       12.03       15.53      5.89 o
   1  -7  10      168.26      180.88     20.54 o
   2  -7  10       25.09       22.29      6.47 o
   3  -7  10       44.49       36.12      7.49 o
   4  -7  10       28.63       16.72      5.24 o
   5  -7  10        7.32       -2.26      4.86 o
   6  -7  10        1.90        2.73      5.72 o
  -5  -6  10        2.51        5.34     11.63 o
  -4  -6  10        3.32        0.24      5.67 o
  -3  -6  10       22.55       10.20      9.35 o
  -2  -6  10        3.49        0.01      4.45 o
  -1  -6  10       19.38       14.18      5.62 o
   0  -6  10      111.82      126.65     28.52 o
   1  -6  10       12.56       10.72      4.99 o
   2  -6  10        0.86       -1.70      3.08 o
   3  -6  10        4.26        9.70      5.85 o
   4  -6  10        9.76        7.91      4.88 o
   5  -6  10       20.03       19.92      5.87 o
   6  -6  10        0.12       -3.87      6.25 o
  -5  -5  10        7.32       10.41     14.53 o
  -4  -5  10        0.01        2.61      5.32 o
  -3  -5  10       53.52       55.01      8.95 o
  -2  -5  10       27.08       16.85      8.37 o
  -1  -5  10      150.34      150.96     14.15 o
   0  -5  10      371.89      349.06     14.83 o
   1  -5  10        2.13       -0.45      2.26 o
   2  -5  10      104.50       82.49      7.37 o
   3  -5  10        0.27        0.45      3.17 o
   4  -5  10       12.08       12.11      4.80 o
   5  -5  10        7.52       13.81      7.10 o
   6  -5  10       22.36       31.47      9.79 o
  -6  -4  10       95.31      105.84     31.15 o
  -5  -4  10        0.35       -2.47      6.53 o
  -4  -4  10      406.49      426.17     19.89 o
  -3  -4  10        3.74        7.65      4.97 o
  -2  -4  10      694.31      728.75     22.57 o
  -1  -4  10        0.13        1.97      6.85 o
   0  -4  10      394.04      401.85     11.93 o
   1  -4  10       49.12       57.94      5.81 o
   2  -4  10      531.67      514.40     23.09 o
   3  -4  10       32.51       55.83      8.19 o
   4  -4  10      424.80      464.26     29.67 o
   5  -4  10        3.61        3.69      7.83 o
   6  -4  10      137.19      212.97     27.79 o
  -6  -3  10       20.45       26.94      8.77 o
  -5  -3  10       28.63       27.44      7.41 o
  -4  -3  10       43.48       40.46      7.91 o
  -3  -3  10       44.92       40.57      7.50 o
  -2  -3  10      139.19      137.09     11.28 o
  -1  -3  10        0.01        1.07      3.69 o
   0  -3  10      334.92      318.25     10.23 o
   1  -3  10        3.75        2.26      2.44 o
   2  -3  10      173.61      159.19      8.54 o
   3  -3  10       16.93       14.66      5.55 o
   4  -3  10       75.78       91.52     16.28 o
   5  -3  10       13.69        2.57      8.41 o
   6  -3  10       36.73       20.61     11.67 o
  -7  -2  10        0.90       -3.44      6.33 o
  -6  -2  10       19.94       33.42      8.52 o
  -5  -2  10        1.30       -3.33      3.33 o
  -4  -2  10       30.03       27.04      6.49 o
  -3  -2  10       11.83       12.92      5.40 o
  -2  -2  10        0.03        2.26      3.49 o
  -1  -2  10       20.14       14.27      4.36 o
   0  -2  10        9.43        4.43      3.57 o
   1  -2  10       21.04       16.44      3.68 o
   2  -2  10        1.72        2.90      4.08 o
   3  -2  10        4.91        6.51      7.29 o
   4  -2  10        0.62        5.84      5.44 o
   5  -2  10        1.75        7.79      7.64 o
   6  -2  10        0.08       -4.95      6.91 o
  -7  -1  10        0.40        8.15      6.96 o
  -6  -1  10        6.87        0.14      5.97 o
  -5  -1  10        4.71       12.07      5.69 o
  -4  -1  10        5.64       -0.86      4.59 o
  -3  -1  10        0.31       -2.80      3.38 o
  -2  -1  10        5.26        2.94      3.64 o
  -1  -1  10        4.35        1.50      2.93 o
   0  -1  10        1.64        2.71      2.61 o
   1  -1  10       22.47       21.29      6.14 o
   2  -1  10       31.48       38.97      8.41 o
   3  -1  10        3.38        3.31      4.73 o
   4  -1  10        3.84        5.21      5.97 o
   5  -1  10        0.83       -2.50      7.41 o
  -7   0  10        0.03        4.79      6.89 o
  -6   0  10        3.04       -3.29      7.20 o
  -5   0  10        0.56       -4.36      7.37 o
  -4   0  10        1.20        2.16      8.10 o
  -3   0  10       30.49       29.87      6.55 o
  -2   0  10       40.48       47.32      7.32 o
  -1   0  10       81.07       83.31      6.41 o
   0   0  10       83.12      102.76      9.67 o
   1   0  10       17.83       27.43      6.43 o
   2   0  10       11.31       12.69      6.66 o
   3   0  10        7.04        7.98      5.21 o
   4   0  10        1.83        3.56      4.52 o
   5   0  10        1.92        0.39      6.01 o
  -7   1  10        8.45        9.45      5.46 o
  -6   1  10        0.11        0.31      4.25 o
  -5   1  10       31.35       28.48      6.27 o
  -4   1  10        0.10        1.14      4.38 o
  -3   1  10       12.37       18.31     10.29 o
  -2   1  10        1.51        1.75      2.83 o
  -1   1  10        0.74        1.50      4.51 o
   0   1  10        4.61       13.68      4.76 o
   1   1  10       16.04       15.88      8.81 o
   2   1  10        2.15       -0.59      4.13 o
   3   1  10       19.34       16.85     17.93 o
   4   1  10        1.09       -1.17      5.50 o
   5   1  10        2.87        0.05      6.16 o
  -7   2  10        0.05       -2.70      4.74 o
  -6   2  10        2.15        2.81      4.24 o
  -5   2  10        3.29        2.99      4.80 o
  -4   2  10        0.14        0.74      3.61 o
  -3   2  10       18.89       15.09      5.54 o
  -2   2  10        7.30        5.66      4.12 o
  -1   2  10        0.37       -3.46      4.01 o
   0   2  10        8.33        4.40      4.22 o
   1   2  10        4.26        2.43      4.07 o
   2   2  10        0.31       -3.31      3.97 o
   3   2  10        0.00        3.35      4.92 o
   4   2  10        0.00        5.28      6.46 o
  -7   3  10        1.56        3.12      5.08 o
  -6   3  10        0.02        5.34      4.79 o
  -5   3  10       20.99       21.62      5.34 o
  -4   3  10       15.66       19.19      5.00 o
  -3   3  10        3.72        7.60      4.43 o
  -2   3  10        3.50        8.10      4.53 o
  -1   3  10        0.06        1.99      4.49 o
   0   3  10       44.81       40.06      8.27 o
   1   3  10        2.68       -0.12      4.67 o
   2   3  10        4.48        2.71      4.95 o
   3   3  10        0.57       -0.08      5.59 o
  -7   4  10       10.73        7.50      6.61 o
  -6   4  10        2.30        8.14      4.89 o
  -5   4  10        2.65        8.14      4.71 o
  -4   4  10       40.45       54.81      8.71 o
  -3   4  10       55.82       62.02      8.92 o
  -2   4  10       28.79       38.48      7.93 o
  -1   4  10       89.97       97.07     11.38 o
   0   4  10        0.01       -4.15      4.64 o
   1   4  10        8.76        5.83      5.91 o
   2   4  10        2.00        2.88      5.73 o
   3   4  10        2.60       -4.90      6.51 o
  -7   5  10        3.91        6.59      6.94 o
  -6   5  10        5.61        1.51      5.76 o
  -5   5  10        5.38        6.92      5.58 o
  -4   5  10        1.04       -0.08      7.68 o
  -3   5  10        0.32       -4.72      4.72 o
  -2   5  10        0.00        8.14      5.80 o
  -1   5  10       26.08       23.45      7.34 o
   0   5  10        9.24       11.50      6.85 o
   1   5  10        7.52       -1.51      5.66 o
   2   5  10        0.02       -4.27      5.48 o
  -6   6  10        0.05        0.04      7.45 o
  -5   6  10        5.64        3.49      8.33 o
  -4   6  10       19.17       23.65      7.65 o
  -3   6  10        0.02        0.23      5.74 o
  -2   6  10       26.19       16.93     10.38 o
  -1   6  10        6.27        1.34      6.09 o
   0   6  10        3.76        3.41      7.22 o
   1   6  10        0.33        2.55      6.59 o
  -4   7  10        7.40       12.98      7.23 o
  -3   7  10       12.06        1.02      6.89 o
  -2   7  10        6.41       -1.58     13.49 o
  -1   7  10        3.13       -1.66      6.58 o
   0   7  10        1.44        5.81      7.69 o
  -4   8  10       10.09        4.88      8.79 o
  -3   8  10       19.81       40.20     10.63 o
   0 -10  11        0.05       -1.96      7.79 o
   1 -10  11        3.18        4.34      8.79 o
   2 -10  11        0.78        2.07      7.98 o
   3 -10  11        8.84       19.81     12.25 o
  -2  -9  11        0.10        8.70      7.72 o
  -1  -9  11        0.02        1.73      8.98 o
   0  -9  11        0.23       -4.72      5.45 o
   1  -9  11        3.66       -7.22      7.22 o
   2  -9  11        2.40        0.12      7.37 o
   3  -9  11       13.50       19.71      7.26 o
   4  -9  11        0.13        4.97      6.46 o
  -3  -8  11        0.14       -0.69      6.74 o
  -2  -8  11        5.82        4.58      6.75 o
  -1  -8  11        1.29       -1.91      5.11 o
   0  -8  11        5.03        4.15      8.52 o
   1  -8  11        1.22        0.96      8.52 o
   2  -8  11        0.12        9.02      8.71 o
   3  -8  11        0.89        9.20      5.75 o
   4  -8  11        0.05        6.79      6.17 o
   5  -8  11        1.47        4.61      6.48 o
  -4  -7  11        4.98        4.61      7.42 o
  -3  -7  11        0.17       -2.47      6.10 o
  -2  -7  11        9.29        8.46      6.17 o
  -1  -7  11        3.16        1.68      4.85 o
   0  -7  11       11.83       11.12      5.71 o
   1  -7  11       20.88       26.41     10.83 o
   2  -7  11        4.67       -0.41      4.72 o
   3  -7  11        5.14        5.56      4.01 o
   4  -7  11        2.82        3.34      4.56 o
   5  -7  11        0.22       -3.33      4.78 o
  -4  -6  11        0.52       -1.39      5.56 o
  -3  -6  11        2.85       -3.24      5.07 o
  -2  -6  11       12.07        8.84     13.11 o
  -1  -6  11       46.53       40.88      7.53 o
   0  -6  11       46.06       46.06      7.77 o
   1  -6  11      110.29      118.54     16.89 o
   2  -6  11        8.25       11.93      4.34 o
   3  -6  11        5.63        9.53      4.06 o
   4  -6  11        7.71        0.94      4.20 o
   5  -6  11        0.97        2.82      6.32 o
  -5  -5  11        0.72        6.29      7.52 o
  -4  -5  11       94.07      100.71     15.62 o
  -3  -5  11        6.16       10.34      5.85 o
  -2  -5  11      116.56      111.36     11.89 o
  -1  -5  11        0.46        3.25      4.26 o
   0  -5  11       52.53       58.46      8.09 o
   1  -5  11       67.82       62.13      5.27 o
   2  -5  11      193.94      163.54      9.67 o
   3  -5  11        8.87        5.41      3.74 o
   4  -5  11      137.87      143.94     23.43 o
   5  -5  11        0.27        4.70      6.30 o
  -6  -4  11      208.35      244.84     20.20 o
  -5  -4  11        6.13       12.00      8.66 o
  -4  -4  11      417.63      408.19     19.87 o
  -3  -4  11        2.18        3.11      4.35 o
  -2  -4  11     1209.41     1202.10     29.78 o
  -1  -4  11       11.74       18.18      6.79 o
   0  -4  11     2538.81     2593.09     59.00 o
   1  -4  11      156.85      156.91      8.71 o
   2  -4  11     1188.22     1214.69     27.67 o
   3  -4  11       36.66       21.67     12.13 o
   4  -4  11      346.45      417.08     28.91 o
   5  -4  11        0.46       -4.38      7.49 o
  -6  -3  11       39.28       30.80      9.28 o
  -5  -3  11       38.31       39.36      9.18 o
  -4  -3  11      218.36      194.00     15.22 o
  -3  -3  11      128.27      130.16     23.49 o
  -2  -3  11      349.22      351.41     16.22 o
  -1  -3  11      317.80      322.17     15.27 o
   0  -3  11       97.32       89.06      8.31 o
   1  -3  11       91.77       93.50     16.45 o
   2  -3  11      130.75      128.03      8.28 o
   3  -3  11       53.50       60.25      8.89 o
   4  -3  11       97.72      124.49     19.08 o
   5  -3  11       41.58       44.91     14.36 o
  -6  -2  11        2.73       -2.98      5.29 o
  -5  -2  11        2.19        0.54      5.62 o
  -4  -2  11        0.05       -1.81      4.22 o
  -3  -2  11        2.31        8.35      5.66 o
  -2  -2  11       13.41       14.88      5.70 o
  -1  -2  11       32.21       34.26      6.54 o
   0  -2  11      147.91      156.19     25.59 o
   1  -2  11        7.45        6.01      4.67 o
   2  -2  11       39.97       55.02      8.34 o
   3  -2  11        2.04        4.90      5.14 o
   4  -2  11        1.80        3.80      7.79 o
   5  -2  11        0.69        6.37      8.98 o
  -7  -1  11        0.65        0.42      6.76 o
  -6  -1  11        0.44       -5.10      5.10 o
  -5  -1  11        0.00       -2.44      5.10 o
  -4  -1  11        1.37        0.07      4.32 o
  -3  -1  11        0.76       -2.68      4.11 o
  -2  -1  11       21.35       17.53      5.18 o
  -1  -1  11        2.48        2.13      3.71 o
   0  -1  11       28.95       34.88      4.86 o
   1  -1  11       11.05       12.75      5.32 o
   2  -1  11        0.19        2.28      4.54 o
   3  -1  11        2.92        5.85      5.24 o
   4  -1  11        0.04        0.32      5.36 o
   5  -1  11        1.06        0.61      7.64 o
  -7   0  11        0.52       -6.53      6.53 o
  -6   0  11        7.82        4.80      6.23 o
  -5   0  11        0.01       -2.38      4.56 o
  -4   0  11       14.45       12.01      5.56 o
  -3   0  11        3.38        2.51      5.57 o
  -2   0  11        8.17        1.12      3.69 o
  -1   0  11       13.19       18.72      4.05 o
   0   0  11       30.00       41.62      7.33 o
   1   0  11        8.93       23.53      6.72 o
   2   0  11        0.72        2.60      4.73 o
   3   0  11       13.63       16.29      6.44 o
   4   0  11        0.73        8.51      6.46 o
  -7   1  11        4.85        8.55      5.96 o
  -6   1  11        4.49        6.24      6.81 o
  -5   1  11        8.08        6.09      5.86 o
  -4   1  11        7.98       11.29      5.64 o
  -3   1  11       47.39       38.43      7.82 o
  -2   1  11        1.60       -0.45      5.37 o
  -1   1  11       29.96       17.88      5.69 o
   0   1  11        3.59       -2.15      3.82 o
   1   1  11        0.05        1.17      4.34 o
   2   1  11        2.72       13.78      6.13 o
   3   1  11        0.00        6.59      6.03 o
   4   1  11        2.45        2.44      6.49 o
  -7   2  11        1.22        0.56      5.02 o
  -6   2  11        3.62        0.07      4.42 o
  -5   2  11       16.06       12.28      5.15 o
  -4   2  11        5.88        7.25      5.71 o
  -3   2  11        5.42       -0.29      3.91 o
  -2   2  11        0.08       -3.83      3.83 o
  -1   2  11        3.40        4.17      4.69 o
   0   2  11        0.81        3.75      7.56 o
   1   2  11        1.15        1.63      4.70 o
   2   2  11        0.43        0.95      5.18 o
   3   2  11        0.09       -1.49      5.35 o
  -7   3  11        0.14        5.51      5.71 o
  -6   3  11        8.33        5.13      5.07 o
  -5   3  11        0.59        1.68      4.35 o
  -4   3  11       21.36       13.84      5.09 o
  -3   3  11        0.08       -3.84      7.49 o
  -2   3  11       11.29       15.32      6.17 o
  -1   3  11        7.28       10.45      5.69 o
   0   3  11       10.70        0.38      4.95 o
   1   3  11        3.18        0.68      5.39 o
   2   3  11       11.13       -1.50      8.54 o
   3   3  11        0.09       -0.62      6.20 o
  -7   4  11        0.06        7.91      7.20 o
  -6   4  11       15.83       18.29      7.49 o
  -5   4  11        0.06       -1.93      4.43 o
  -4   4  11        1.87        9.33      8.41 o
  -3   4  11       12.99       13.67      5.79 o
  -2   4  11       15.53        8.57     10.38 o
  -1   4  11        5.88       -7.95     10.27 o
   0   4  11       29.56       19.84      7.23 o
   1   4  11        0.07       -0.69      5.06 o
   2   4  11        6.48       12.63      7.04 o
  -6   5  11        9.43       17.07      7.35 o
  -5   5  11       16.90        8.79      9.83 o
  -4   5  11       49.73       50.86     13.82 o
  -3   5  11        3.87       10.63      6.43 o
  -2   5  11       16.72       18.14      7.22 o
  -1   5  11        0.57        9.26     12.61 o
   0   5  11        0.20        4.25      5.96 o
   1   5  11        5.27        9.57      7.93 o
  -5   6  11        1.51        2.57      9.25 o
  -4   6  11       14.15       13.33      7.44 o
  -3   6  11        0.61        5.66      6.82 o
  -2   6  11       11.84       28.92     14.47 o
  -1   6  11        3.96        0.66     11.52 o
   0   6  11        0.09       -0.32      6.72 o
  -4   7  11        0.62        5.53      7.49 o
  -3   7  11        0.17        9.80      7.71 o
  -2   7  11        0.01       -3.51      8.96 o
   1 -10  12        1.00        1.96      8.06 o
   2 -10  12        1.25        2.65      9.44 o
  -1  -9  12       10.74        3.76      8.64 o
   0  -9  12        3.66       -1.46      7.26 o
   1  -9  12        2.24       -7.60      7.60 o
   2  -9  12        5.44        1.50      8.87 o
   3  -9  12        1.87        7.75     10.36 o
   4  -9  12        6.22        9.95     11.09 o
  -2  -8  12        0.25       -0.93      6.41 o
  -1  -8  12        4.20        7.77      6.18 o
   0  -8  12        0.07       -2.80      7.87 o
   1  -8  12        3.20        0.50      8.21 o
   2  -8  12        3.13        8.14      8.94 o
   3  -8  12        0.05        4.26      5.49 o
   4  -8  12        0.22       -7.35      7.52 o
  -3  -7  12        1.18       -5.57      5.57 o
  -2  -7  12        3.72        1.65      5.29 o
  -1  -7  12        8.39       14.23      6.55 o
   0  -7  12        3.89       16.89      8.94 o
   1  -7  12        1.01        5.68      7.79 o
   2  -7  12        0.60        4.18      7.14 o
   3  -7  12        5.60        8.93      7.85 o
   4  -7  12        0.63        2.87      4.89 o
   5  -7  12        2.99       -0.48      5.25 o
  -4  -6  12        1.30       -1.84      6.18 o
  -3  -6  12        4.40       -1.33      5.43 o
  -2  -6  12       12.84       12.42      9.58 o
  -1  -6  12        2.38       -1.00      4.56 o
   0  -6  12       31.98       58.33      8.91 o
   1  -6  12        1.45       -0.27      6.41 o
   2  -6  12       25.47       16.94      4.84 o
   3  -6  12        5.45        8.39      4.32 o
   4  -6  12       10.89        8.50      5.13 o
   5  -6  12        5.41        4.88     11.25 o
  -5  -5  12        2.71        3.72      7.31 o
  -4  -5  12        5.41        5.95      5.62 o
  -3  -5  12       15.32       26.35      7.81 o
  -2  -5  12        1.50       -2.01      6.18 o
  -1  -5  12        1.43       -0.42      4.55 o
   0  -5  12        0.64        0.36      5.91 o
   1  -5  12        9.99        5.00      4.60 o
   2  -5  12        6.40       10.83      4.15 o
   3  -5  12        0.11       -2.17      5.29 o
   4  -5  12        0.04        0.03      7.33 o
   5  -5  12        0.22        0.37      6.76 o
  -5  -4  12        2.86        3.28      6.21 o
  -4  -4  12       99.19      127.67     14.37 o
  -3  -4  12       23.59       19.28     11.04 o
  -2  -4  12       65.51       86.54     12.57 o
  -1  -4  12        2.27        1.27      5.49 o
   0  -4  12       12.63       21.23      6.01 o
   1  -4  12       27.04       30.05      5.00 o
   2  -4  12       77.50       82.19      7.60 o
   3  -4  12        0.22        6.72      6.76 o
   4  -4  12       51.96       53.63     13.63 o
   5  -4  12        8.48        6.45      9.71 o
  -6  -3  12        7.90        0.39      6.85 o
  -5  -3  12       19.40       18.96     10.54 o
  -4  -3  12        5.50        5.03      5.25 o
  -3  -3  12        9.81        9.54      5.64 o
  -2  -3  12       11.88        5.52      4.77 o
  -1  -3  12       50.22       52.91      8.53 o
   0  -3  12        3.06       -2.86      4.32 o
   1  -3  12      284.07      277.08     11.32 o
   2  -3  12       14.02        8.33      6.49 o
   3  -3  12      105.98      104.45     16.85 o
   4  -3  12       10.79       15.85      9.02 o
   5  -3  12       15.88        9.37      9.79 o
  -6  -2  12        2.88        1.28      6.72 o
  -5  -2  12        2.57        8.54      5.60 o
  -4  -2  12        4.29       -5.09      5.09 o
  -3  -2  12        0.53        0.93      4.53 o
  -2  -2  12        0.01        1.07      4.41 o
  -1  -2  12        0.26       -3.38      3.94 o
   0  -2  12       86.90      111.29      7.91 o
   1  -2  12       38.38       34.15     14.64 o
   2  -2  12       11.04       10.01      8.98 o
   3  -2  12       12.14       13.19      6.41 o
   4  -2  12        0.28        0.77      7.52 o
   5  -2  12        0.21       -2.23      8.60 o
  -6  -1  12        8.49        7.68      6.89 o
  -5  -1  12       26.31       15.07     11.44 o
  -4  -1  12        1.18        4.22      5.00 o
  -3  -1  12       45.91       39.05     11.90 o
  -2  -1  12        6.14        4.97      7.35 o
  -1  -1  12       52.34       51.20      8.31 o
   0  -1  12       85.18       90.86      9.64 o
   1  -1  12        0.87        1.35      4.61 o
   2  -1  12       30.87       21.10      8.45 o
   3  -1  12        0.79        1.35      5.52 o
   4  -1  12        7.35        5.86      6.69 o
  -6   0  12       37.88       36.48     17.83 o
  -5   0  12       10.03        3.21      5.84 o
  -4   0  12      116.16      122.09     14.24 o
  -3   0  12       34.73       21.45     15.43 o
  -2   0  12      114.88      121.72     11.50 o
  -1   0  12       26.48       15.12      5.42 o
   0   0  12       47.25       42.15      7.86 o
   1   0  12       31.05       26.77      7.20 o
   2   0  12       58.16       56.83      9.62 o
   3   0  12        8.78       -2.49      5.86 o
   4   0  12       28.11       17.94      8.29 o
  -7   1  12        0.12       -4.79      7.00 o
  -6   1  12        5.72        3.43      6.47 o
  -5   1  12        0.28        2.60      5.68 o
  -4   1  12        7.29        2.92      7.37 o
  -3   1  12        0.62       -0.67      4.51 o
  -2   1  12       58.37       43.30     12.94 o
  -1   1  12        4.35        3.92      4.40 o
   0   1  12       98.72       79.00     10.29 o
   1   1  12       19.61       33.19      7.75 o
   2   1  12       31.11       22.03      7.49 o
   3   1  12        4.33       13.98      7.43 o
  -7   2  12        0.65        1.59      5.51 o
  -6   2  12        2.73       -3.42      5.72 o
  -5   2  12        0.01        1.42      6.05 o
  -4   2  12        4.19        4.34      9.62 o
  -3   2  12        3.43       -2.73      7.49 o
  -2   2  12        6.05        9.56      9.87 o
  -1   2  12        5.43        6.01     10.13 o
   0   2  12       12.41       14.15      6.35 o
   1   2  12        0.19       -1.35      4.34 o
   2   2  12        0.01        7.80      6.33 o
   3   2  12        0.88        2.80      8.50 o
  -6   3  12        3.90        8.12      5.30 o
  -5   3  12        4.67        4.50      4.96 o
  -4   3  12       18.07       10.10      9.75 o
  -3   3  12        0.78       -1.54      7.64 o
  -2   3  12        5.24        0.73      5.60 o
  -1   3  12        0.03       10.00      6.31 o
   0   3  12        0.56        1.84      5.33 o
   1   3  12        1.42        0.74      5.68 o
   2   3  12        0.10       -1.27      6.11 o
  -6   4  12        0.74        2.26      5.59 o
  -5   4  12        0.55       -6.60      8.48 o
  -4   4  12        2.91        6.07      9.17 o
  -3   4  12        1.47        1.15      8.87 o
  -2   4  12        3.44       10.33      6.15 o
  -1   4  12        8.06        6.58      5.94 o
   0   4  12        3.49       -4.71      6.95 o
   1   4  12        2.85        7.18      6.60 o
  -6   5  12        1.84       -4.34      9.44 o
  -5   5  12        0.20        5.49      9.75 o
  -4   5  12        0.38       15.36     10.25 o
  -3   5  12        1.20        0.99      5.70 o
  -2   5  12        4.93        5.88      6.68 o
  -1   5  12        0.02       -3.28      7.58 o
   0   5  12        4.47        1.19     11.21 o
  -5   6  12        0.00       -8.45      9.21 o
  -4   6  12        0.04       -2.38     10.94 o
  -3   6  12        2.67        5.73      7.20 o
  -2   6  12        0.76       -0.37      6.49 o
  -1   6  12        1.63       -1.65      9.17 o
   0  -9  13        6.48        5.57      9.44 o
   1  -9  13        0.05       -8.14      8.14 o
   2  -9  13        6.60        2.42      8.52 o
  -2  -8  13        0.46        6.42      7.42 o
  -1  -8  13        0.84        1.96     10.17 o
   0  -8  13        0.00        1.00      9.25 o
   1  -8  13        0.27       -6.22      6.22 o
   2  -8  13        0.53        1.77      7.60 o
   3  -8  13        1.75        4.84      8.68 o
  -3  -7  13       11.21       13.87      7.82 o
  -2  -7  13        1.22        0.61      5.76 o
  -1  -7  13       36.02       37.77     15.36 o
   0  -7  13        4.14       14.86      9.10 o
   1  -7  13       21.60       19.58     10.25 o
   2  -7  13       10.48       20.77      9.71 o
   3  -7  13        0.19        5.49      5.95 o
   4  -7  13        2.48        9.50      5.47 o
  -4  -6  13        0.33        2.49      7.17 o
  -3  -6  13        6.00        6.87      6.48 o
  -2  -6  13        0.11        3.02      6.87 o
  -1  -6  13        0.21       -0.26      5.39 o
   0  -6  13        0.18       -2.47      4.50 o
   1  -6  13        0.03       -0.27      7.33 o
   2  -6  13        1.13        6.18      7.52 o
   3  -6  13        5.97        6.13      4.45 o
   4  -6  13        0.63        1.77      6.22 o
  -4  -5  13       16.15        8.97      6.52 o
  -3  -5  13        4.55        7.31      6.05 o
  -2  -5  13       12.41       10.67      7.97 o
  -1  -5  13        4.43        6.70      5.65 o
   0  -5  13        5.21        3.30      5.19 o
   1  -5  13        3.56       -2.33      4.84 o
   2  -5  13       17.00       19.54      7.38 o
   3  -5  13        2.62        2.02      9.73 o
   4  -5  13       16.43       17.76     11.92 o
  -5  -4  13        1.12       -0.94      6.31 o
  -4  -4  13        0.00        1.73      5.72 o
  -3  -4  13       13.26       13.75      9.02 o
  -2  -4  13        0.04        1.49      5.19 o
  -1  -4  13       11.62       17.16      6.19 o
   0  -4  13        2.30        1.21      5.01 o
   1  -4  13        1.82        1.86      5.02 o
   2  -4  13       10.74       16.05      7.87 o
   3  -4  13        2.71        2.11      7.22 o
   4  -4  13        2.99        3.30      7.64 o
  -5  -3  13        3.04        7.18      6.55 o
  -4  -3  13       22.30       13.23     15.91 o
  -3  -3  13       27.05       41.67      8.61 o
  -2  -3  13       46.05       39.68     15.49 o
  -1  -3  13        3.82       -0.84      4.80 o
   0  -3  13       44.61       36.83      7.44 o
   1  -3  13       10.44        9.72      6.12 o
   2  -3  13        2.37        1.47      4.69 o
   3  -3  13        0.67        9.71      7.64 o
   4  -3  13        1.64        4.91      8.41 o
  -6  -2  13        1.25        0.13      6.50 o
  -5  -2  13        3.50       -0.47      7.56 o
  -4  -2  13        1.07       -2.44      5.39 o
  -3  -2  13        4.43       -1.90      6.93 o
  -2  -2  13        3.31       -0.67      4.90 o
  -1  -2  13        4.13        6.53      5.47 o
   0  -2  13       38.78       57.43     12.82 o
   1  -2  13       15.89       18.38      6.53 o
   2  -2  13        0.28        4.73      5.27 o
   3  -2  13        0.70       -3.98      5.59 o
   4  -2  13        0.25        0.77      8.79 o
  -6  -1  13        0.16       -2.59      6.84 o
  -5  -1  13        0.03       -4.26     10.13 o
  -4  -1  13       36.04       20.82      7.27 o
  -3  -1  13       11.12       14.24      6.44 o
  -2  -1  13       51.08       59.94     33.53 o
  -1  -1  13        5.04       15.93      9.02 o
   0  -1  13        2.02       -4.00      4.00 o
   1  -1  13       26.81       29.55      7.69 o
   2  -1  13       18.55       18.06      9.92 o
   3  -1  13        6.92       20.73      8.21 o
   4  -1  13       16.00       11.25     10.71 o
  -6   0  13       92.14      122.93     14.89 o
  -5   0  13        1.04       -4.07      5.13 o
  -4   0  13      105.00      136.49     16.85 o
  -3   0  13        7.54       11.63      6.26 o
  -2   0  13      125.57      112.25     18.23 o
  -1   0  13       24.67       27.33     11.29 o
   0   0  13      188.63      162.86     13.77 o
   1   0  13        0.50        0.22      5.63 o
   2   0  13       56.64       72.40     11.60 o
   3   0  13        1.04        5.78      6.62 o
  -6   1  13       12.37        4.94      7.09 o
  -5   1  13       14.30        6.56      7.00 o
  -4   1  13       50.92       59.16     10.17 o
  -3   1  13       17.68        8.29      8.52 o
  -2   1  13       43.62       35.05     12.32 o
  -1   1  13        9.60        8.85      5.48 o
   0   1  13        3.82       -5.59      5.59 o
   1   1  13        0.12        4.48      6.06 o
   2   1  13        6.80       -1.00      6.26 o
   3   1  13        0.13        4.63      6.74 o
  -6   2  13        0.10       -6.96     13.38 o
  -5   2  13        6.46        8.20      7.49 o
  -4   2  13        0.32        3.69      8.68 o
  -3   2  13       15.06       23.07     12.32 o
  -2   2  13        1.26        3.07      9.52 o
  -1   2  13        8.86        6.47      5.71 o
   0   2  13        2.84        3.81      5.60 o
   1   2  13        0.07       -4.00      5.60 o
   2   2  13        1.09       -0.42      6.60 o
  -6   3  13        5.50        5.02      7.18 o
  -5   3  13        0.05       11.82     10.29 o
  -4   3  13       25.69       38.58     13.24 o
  -3   3  13        0.02        0.61      7.79 o
  -2   3  13        8.78       15.85     11.48 o
  -1   3  13        0.79        7.93      6.35 o
   0   3  13        0.07        2.61      6.15 o
   1   3  13        5.08        6.36      6.48 o
  -5   4  13        2.17       -7.75      7.75 o
  -4   4  13        0.26        4.41     10.02 o
  -3   4  13        0.10       -8.52      8.52 o
  -2   4  13        2.29        0.27     10.23 o
  -1   4  13        0.62        3.52      5.86 o
   0   4  13        6.29        3.00      7.45 o
  -4   5  13        0.59        9.67     10.94 o
  -3   5  13        5.52        1.69     11.21 o
  -2   5  13        0.19       -4.68      6.65 o
  -1   5  13        1.30        4.36      7.55 o
  -1  -8  14        1.53        1.96      8.83 o
   0  -8  14        3.15        5.49      9.71 o
   1  -8  14        0.41        0.42     10.17 o
   2  -8  14        6.05       13.59     11.36 o
  -2  -7  14        0.35        8.48      6.60 o
  -1  -7  14        0.82        0.08      6.03 o
   0  -7  14        0.07        2.07      7.98 o
   1  -7  14        0.26        0.00      9.17 o
   2  -7  14        1.07       14.59      9.29 o
   3  -7  14        2.72       32.94     11.48 o
  -3  -6  14        4.17       11.36     15.12 o
  -2  -6  14        5.63        8.66      6.67 o
  -1  -6  14       15.59       11.38      8.58 o
   0  -6  14       10.26       21.16      8.41 o
   1  -6  14       12.99       32.59     11.63 o
   2  -6  14        6.58       13.44      8.45 o
   3  -6  14        0.01       -5.95      7.52 o
  -4  -5  14        8.76        2.48      7.39 o
  -3  -5  14        1.37        7.29     10.31 o
  -2  -5  14       22.91       39.26      8.87 o
  -1  -5  14        0.00        7.45      6.06 o
   0  -5  14       23.44       28.32      7.39 o
   1  -5  14        0.10        2.50      7.37 o
   3  -5  14        2.09        8.53     12.23 o
  -4  -4  14        7.56        4.68      8.43 o
  -3  -4  14        0.21        2.95      5.51 o
  -2  -4  14        6.54        2.22      5.73 o
  -1  -4  14        6.42        3.85      5.65 o
   0  -4  14        1.57       -1.36      5.23 o
   1  -4  14       10.94        3.69      7.60 o
   2  -4  14        3.38        6.95      6.95 o
   3  -4  14        0.18        4.95      8.25 o
  -5  -3  14        0.01        4.25      8.56 o
  -4  -3  14        0.11       -1.06      6.11 o
  -3  -3  14        0.01       -3.26      4.91 o
  -2  -3  14        0.42        6.31      5.28 o
  -1  -3  14        3.66        0.86      5.45 o
   0  -3  14        6.20       11.25      8.68 o
   1  -3  14        5.05       12.48      8.98 o
   2  -3  14        5.63        0.90      5.57 o
   3  -3  14        0.30       19.96     10.10 o
  -5  -2  14        0.04        3.62     12.86 o
  -4  -2  14        0.02       -0.36      5.94 o
  -3  -2  14        8.68        7.32      6.09 o
  -2  -2  14        0.60        1.63      5.49 o
  -1  -2  14        7.12        0.31      7.49 o
   0  -2  14        0.56        6.64      8.60 o
   1  -2  14        0.00        2.64      5.34 o
   2  -2  14       10.61        4.35      5.99 o
   3  -2  14        1.03       -5.81      5.81 o
  -5  -1  14        0.24       -4.93      5.87 o
  -4  -1  14        1.16       -2.29      6.28 o
  -3  -1  14        6.69        7.13      6.47 o
  -2  -1  14        0.11       -6.99      6.99 o
  -1  -1  14        0.15        4.91      8.71 o
   0  -1  14        6.82        3.84      9.56 o
   1  -1  14       20.71       22.89      7.64 o
   2  -1  14        0.49        0.31      6.12 o
   3  -1  14        3.04       14.29      7.67 o
  -5   0  14        7.90       10.56      6.86 o
  -4   0  14        8.92        3.72      6.75 o
  -3   0  14        0.07       -7.10      7.10 o
  -2   0  14        9.27       20.46     11.25 o
  -1   0  14        0.01       -6.53      7.18 o
   0   0  14        0.77        1.10      5.75 o
   1   0  14       16.59       15.80     11.48 o
   2   0  14       13.94       14.17      7.55 o
  -5   1  14        0.62       -5.12      6.11 o
  -4   1  14        0.26        3.65     10.25 o
  -3   1  14        0.32        4.57      8.75 o
  -2   1  14        0.37       -0.69      7.83 o
  -1   1  14        0.69        0.92      8.33 o
   0   1  14       18.04       20.84      7.68 o
   1   1  14        7.48        6.08      6.32 o
   2   1  14        3.62       12.24      7.95 o
  -5   2  14        1.49        4.45     10.63 o
  -4   2  14        3.10       -0.38      9.44 o
  -3   2  14        0.52        0.88      8.52 o
  -2   2  14        4.14        8.14     10.40 o
  -1   2  14        0.65       -3.38      8.91 o
   0   2  14        9.73       12.48      7.85 o
   1   2  14        8.46        9.98      7.29 o
  -5   3  14        3.59       11.71     11.82 o
  -4   3  14        0.79        8.48     10.25 o
  -3   3  14        4.57       10.17     10.56 o
  -2   3  14        0.00        3.99     10.79 o
  -1   3  14        1.05       -1.20      6.69 o
   0   3  14        1.83       -5.76      6.15 o
  -4   4  14        4.35       30.25     13.55 o
  -3   4  14       25.37       18.66     14.01 o
  -2   4  14       14.00       13.82     13.24 o
  -1   4  14       19.62       27.77      9.29 o
  -1  -7  15        0.59       -6.45      9.67 o
   0  -7  15        5.42       13.67     11.79 o
   1  -7  15        3.46       -7.41      9.87 o
  -2  -6  15       10.38       18.58      8.00 o
  -1  -6  15        1.06       -5.01      6.18 o
   0  -6  15        5.61       23.57     11.90 o
   1  -6  15        4.11       -8.75      8.75 o
  -3  -5  15        0.65        3.51      6.97 o
  -2  -5  15        1.52        8.16      6.18 o
  -1  -5  15        0.03       -0.75      8.43 o
   0  -5  15        3.76        3.99      8.52 o
   1  -5  15        0.09       -2.19      8.94 o
  -3  -4  15        0.03        5.44      6.71 o
  -2  -4  15        0.77       11.42      8.68 o
  -1  -4  15        9.60       13.61      7.04 o
   0  -4  15        0.21        2.02      6.36 o
   1  -4  15       15.11       25.49     11.09 o
  -4  -3  15        1.07        0.87      6.24 o
  -3  -3  15       10.33       13.81      7.98 o
  -2  -3  15        1.52        0.31      5.89 o
  -1  -3  15        9.34       18.07      7.48 o
   0  -3  15        0.79       -2.80      7.52 o
   1  -3  15        3.49       12.36      9.44 o
   2  -3  15        0.67        1.53      5.79 o
  -4  -2  15        6.79       -1.14      6.73 o
  -3  -2  15        0.24       -3.20      6.20 o
  -2  -2  15        6.77        2.81      9.35 o
  -1  -2  15        0.17        2.88      8.18 o
   0  -2  15        0.00       -5.80      7.56 o
   1  -2  15        1.54       -5.30      9.83 o
   2  -2  15        0.15       -5.57      5.57 o
  -4  -1  15        1.82       14.71      8.12 o
  -3  -1  15        0.06        5.72      5.88 o
  -2  -1  15       13.83        8.45      9.25 o
  -1  -1  15        0.11        0.08      8.33 o
   0  -1  15       13.80       13.74     11.59 o
   1  -1  15        0.71       -4.64      5.63 o
   2  -1  15        3.70       -1.30      7.00 o
  -5   0  15        0.65       -1.61     10.52 o
  -4   0  15        0.03        1.13      6.32 o
  -3   0  15        3.02       11.94     11.67 o
  -2   0  15        0.80        5.34      8.18 o
  -1   0  15        0.50        1.65      9.44 o
   0   0  15        0.16       -0.84      9.48 o
   1   0  15        4.27       -5.96      5.96 o
  -4   1  15        0.02       -7.29      9.29 o
  -3   1  15        3.97        4.91      9.75 o
  -2   1  15        0.71       -6.03      7.79 o
  -1   1  15        7.47        8.41     10.86 o
   0   1  15        6.85       11.59     11.21 o
   1   1  15        0.08        5.45      7.15 o
  -4   2  15        1.10       -0.46      9.64 o
  -3   2  15        0.55        0.46     10.40 o
  -2   2  15        1.69       -4.03      9.21 o
  -1   2  15        0.68       -2.53      8.79 o
   0   2  15        0.00       -5.92      6.94 o
  -3   3  15        0.12       -1.65     11.55 o
  -2   3  15        9.26       24.03     13.47 o
  -1  -5  16        2.03        2.49      7.13 o
   0  -5  16        4.22       10.67      7.48 o
  -2  -4  16       11.05       27.88      8.75 o
  -1  -4  16        0.78       -5.88      5.88 o
   0  -4  16        9.33        8.06     10.56 o
   1  -4  16        2.51        7.68      9.64 o
  -3  -3  16        1.51       -3.48      6.47 o
  -2  -3  16        1.77        3.30     10.59 o
  -1  -3  16        1.97       -2.03      8.45 o
   0  -3  16        0.00        5.30      9.37 o
   1  -3  16        3.06        1.00      9.44 o
  -3  -2  16        1.18       -0.39      6.56 o
  -2  -2  16        0.13       -7.60      9.87 o
  -1  -2  16        4.97        4.57      9.60 o
   0  -2  16        0.28        3.57      9.52 o
   1  -2  16        7.83       18.31     11.86 o
  -3  -1  16        2.47       22.76     13.13 o
  -2  -1  16        3.96       -0.19     10.83 o
  -1  -1  16        0.80       -0.27      9.48 o
   0  -1  16        3.97        0.31     10.79 o
  -3   0  16        0.79       -2.88     10.63 o
  -2   0  16        6.89       -0.50      9.21 o
  -1   0  16        0.03        8.25     11.09 o
   0   0  16        1.64       10.25     11.32 o
  -2   1  16        0.95       11.13     11.63 o
 
